# Supplementary material for: c-5-Hy­droxy-r-2,c-4-bis­(meth­oxy­carbon­yl)-t-5-methyl-t-3-(3-nitro­phen­yl)cyclo­hexa­none
Source: Acta Crystallogr Sect E Struct Rep Online. 2012 Jun 27;68(Pt 7):o2213. doi: 10.1107/S1600536812027377 (PMC3394008; doi:10.1107/S1600536812027377)
Supplement: Supplementary file 1 [file e-68-o2213-sup1.cif]

##############################################################################
#                                                                            #
# This CIF contains the data in a paper accepted for publication in          #
# Acta Crystallographica Section E. It conforms to the requirements of       #
# Notes for Authors for Acta Crystallographica Section E, and has been       #
# peer reviewed under the auspices of the IUCr Commission on Journals.       #
#                                                                            #
# Full details of the Crystallographic Information File format               #
# are given in the paper "The Crystallographic Information File (CIF):       #
# a New Standard Archive File for Crystallography" by S. R. Hall, F. H.      #
# Allen and I. D. Brown [Acta Cryst. (1991), A47, 655-685].                  #
#                                                                            #
# The current version of the core CIF dictionary is obtainable from          #
# ftp://ftp.iucr.org/pub/cif_core.dic.                                       #
#                                                                            #
# Software is freely available for graphical display of the structure(s)     #
# in this CIF. For information consult the CIF software page                 #
# http://www.iucr.org/resources/cif/software.                                #
#                                                                            #
# This file may be used for bona fide research purposes within the           #
# scientific community so long as proper attribution is given to the journal # 
# article from which it was obtained.                                        #
#                                                                            #
##############################################################################
data_I
_audit_creation_method     SHELXL-97
_chemical_name_systematic
;
<i>c</i>-5-Hydroxy-<i>r</i>-2,<i>c</i>-4-bis(methoxycarbonyl)-
<i>t</i>-5-methyl-<i>t</i>-3-(3-nitrophenyl)cyclohexanone
;
_chemical_name_common     ?
_chemical_formula_moiety     'C17 H19 N O8'
_chemical_formula_sum     'C17 H19 N O8'
_chemical_formula_iupac     'C17 H19 N O8'
_chemical_formula_weight     365.33
_chemical_melting_point     475
_symmetry_cell_setting     monoclinic
_symmetry_space_group_name_H-M     'C c'
_symmetry_space_group_name_Hall     'C -2yc'
loop_
    _symmetry_equiv_pos_as_xyz
    'x, y, z'
    'x, -y, z+1/2'
    'x+1/2, y+1/2, z'
    'x+1/2, -y+1/2, z+1/2'
_cell_length_a     20.1842(18)
_cell_length_b     5.7380(5)
_cell_length_c     15.5771(14)
_cell_angle_alpha     90.00
_cell_angle_beta     108.3570(10)
_cell_angle_gamma     90.00
_cell_volume     1712.3(3)
_cell_formula_units_Z     4
_cell_measurement_reflns_used     2970
_cell_measurement_theta_min     2.8
_cell_measurement_theta_max     25
_cell_measurement_temperature     273(2)
_exptl_crystal_description     prism
_exptl_crystal_colour     colourless
_exptl_crystal_size_max     0.3
_exptl_crystal_size_mid     0.18
_exptl_crystal_size_min     0.15
_exptl_crystal_density_diffrn     1.417
_exptl_crystal_density_meas     ?
_exptl_crystal_density_method     'not measured'
_exptl_crystal_F_000     768
_exptl_absorpt_coefficient_mu     0.114
_exptl_absorpt_correction_type     none
_exptl_special_details     ?
_diffrn_ambient_temperature     273(2)
_diffrn_radiation_type     MoK\a
_diffrn_radiation_wavelength     0.71073
_diffrn_radiation_source     'fine-focus sealed tube'
_diffrn_radiation_monochromator     graphite
_diffrn_measurement_device_type     'Bruker SMART CCD area-detector'
_diffrn_measurement_device     'Bruker SMART APEX CCD area-detector'
_diffrn_measurement_method     '\w scan'
_diffrn_detector_area_resol_mean     ?
_diffrn_reflns_number     7818
_diffrn_reflns_av_R_equivalents     0.0282
_diffrn_reflns_av_sigmaI/netI     0.0212
_diffrn_reflns_theta_min     2.13
_diffrn_reflns_theta_max     25.00
_diffrn_reflns_theta_full     25.00
_diffrn_measured_fraction_theta_max     1.000
_diffrn_measured_fraction_theta_full     1.000
_diffrn_reflns_limit_h_min     -24
_diffrn_reflns_limit_h_max     24
_diffrn_reflns_limit_k_min     -6
_diffrn_reflns_limit_k_max     6
_diffrn_reflns_limit_l_min     -18
_diffrn_reflns_limit_l_max     18
_diffrn_standards_number     0
_diffrn_standards_interval_count     ?
_diffrn_standards_interval_time     ?
_diffrn_standards_decay_%     ?
_refine_special_details
;
Refinement of <i>F</i>^2^ against ALL reflections. The weighted <i>R</i>-factor
<i>wR</i> and goodness of fit <i>S</i> are based on <i>F</i>^2^, conventional
<i>R</i>-factors <i>R</i> are based on <i>F</i>, with <i>F</i> set to zero for
negative <i>F</i>^2^. The threshold expression of <i>F</i>^2^ >
\s(<i>F</i>^2^) is used only for calculating <i>R</i>-factors(gt) <i>etc</i>.
and is not relevant to the choice of reflections for refinement.
<i>R</i>-factors based on <i>F</i>^2^ are statistically about twice as large
as those based on <i>F</i>, and <i>R</i>- factors based on ALL data will be
even larger.
;
_reflns_number_total     1513
_reflns_number_gt     1469
_reflns_threshold_expression     I>2\s(I)
_refine_ls_structure_factor_coef     Fsqd
_refine_ls_matrix_type     full
_refine_ls_R_factor_all     0.0448
_refine_ls_R_factor_gt     0.0437
_refine_ls_wR_factor_gt     0.1115
_refine_ls_wR_factor_ref     0.1124
_refine_ls_goodness_of_fit_ref     1.166
_refine_ls_restrained_S_all     1.165
_refine_ls_number_reflns     1513
_refine_ls_number_parameters     239
_refine_ls_number_restraints     2
_refine_ls_hydrogen_treatment     constr
_refine_ls_weighting_scheme     calc
_refine_ls_weighting_details
         'calc w=1/[\s^2^(Fo^2^)+(0.0657P)^2^+0.6650P] where P=(Fo^2^+2Fc^2^)/3'
_atom_sites_solution_hydrogens     geom
_atom_sites_solution_primary     direct
_atom_sites_solution_secondary     difmap
_refine_ls_shift/su_max     0.000
_refine_ls_shift/su_mean     0.000
_refine_diff_density_max     0.273
_refine_diff_density_min     -0.152
_refine_ls_extinction_method     none
_refine_ls_extinction_coef     ?
loop_
    _atom_type_symbol
    _atom_type_description
    _atom_type_scat_dispersion_real
    _atom_type_scat_dispersion_imag
    _atom_type_scat_source
    'C' 'C' 0.0033 0.0000
                         'International Tables Vol C Tables 4.2.6.8 and 6.1.1.4'
    'H' 'H' 0.0000 0.0000
                         'International Tables Vol C Tables 4.2.6.8 and 6.1.1.4'
    'N' 'N' 0.0061 0.0000
                         'International Tables Vol C Tables 4.2.6.8 and 6.1.1.4'
    'O' 'O' 0.0106 0.0000
                         'International Tables Vol C Tables 4.2.6.8 and 6.1.1.4'
_computing_data_collection     'SMART (Bruker, 2001)'
_computing_cell_refinement     'SAINT (Bruker, 2001)'
_computing_data_reduction     'SAINT (Bruker, 2001)'
_computing_structure_solution     'SIR92 (Altomare <i>et al.</i>, 1994)'
_computing_structure_refinement     'SHELXL97 (Sheldrick, 2008)'
_computing_molecular_graphics     'ORTEP-3 (Farrugia, 1999)'
_computing_publication_material     'SHELXL97 and PLATON (Spek, 2009)'
loop_
    _atom_site_type_symbol
    _atom_site_label
    _atom_site_fract_x
    _atom_site_fract_y
    _atom_site_fract_z
    _atom_site_U_iso_or_equiv
    _atom_site_adp_type
    _atom_site_calc_flag
    _atom_site_refinement_flags
    _atom_site_occupancy
    _atom_site_symmetry_multiplicity
    _atom_site_disorder_assembly
    _atom_site_disorder_group
    C C3 0.12737(18) 0.5989(6) 0.1103(2) 0.0308(7) Uani d . 1 1 . .
    H H3 0.0992 0.7412 0.0959 0.037 Uiso calc R 1 1 . .
    C C2 0.17193(17) 0.6084(6) 0.2116(2) 0.0316(8) Uani d . 1 1 . .
    H H2 0.2008 0.4675 0.2250 0.038 Uiso calc R 1 1 . .
    C C1 0.12635(19) 0.6086(6) 0.2729(2) 0.0370(8) Uani d . 1 1 . .
    C C6 0.0735(2) 0.4139(7) 0.2538(3) 0.0400(9) Uani d . 1 1 . .
    H H61 0.0438 0.4325 0.2916 0.048 Uiso calc R 1 1 . .
    H H62 0.0975 0.2657 0.2686 0.048 Uiso calc R 1 1 . .
    C C5 0.02901(18) 0.4137(6) 0.1554(3) 0.0348(8) Uani d . 1 1 . .
    C C4 0.07746(18) 0.3893(6) 0.0952(2) 0.0311(7) Uani d . 1 1 . .
    H H4 0.1052 0.2467 0.1126 0.037 Uiso calc R 1 1 . .
    C C31 0.17510(18) 0.5939(6) 0.0524(2) 0.0312(7) Uani d . 1 1 . .
    C C32 0.1713(2) 0.7685(7) -0.0109(2) 0.0381(8) Uani d . 1 1 . .
    H H32 0.1375 0.8839 -0.0197 0.046 Uiso calc R 1 1 . .
    C C33 0.2168(2) 0.7735(8) -0.0610(3) 0.0468(10) Uani d . 1 1 . .
    H H33 0.2127 0.8903 -0.1037 0.056 Uiso calc R 1 1 . .
    C C34 0.2678(2) 0.6082(8) -0.0482(3) 0.0444(9) Uani d . 1 1 . .
    H H34 0.2992 0.6120 -0.0809 0.053 Uiso calc R 1 1 . .
    C C35 0.27115(19) 0.4360(7) 0.0145(3) 0.0380(8) Uani d . 1 1 . .
    C C36 0.22569(18) 0.4240(6) 0.0639(2) 0.0361(8) Uani d . 1 1 . .
    H H36 0.2289 0.3029 0.1047 0.043 Uiso calc R 1 1 . .
    C C41 0.03373(17) 0.3699(6) -0.0021(2) 0.0317(7) Uani d . 1 1 . .
    C C42 -0.0151(3) 0.1008(8) -0.1194(3) 0.0558(11) Uani d . 1 1 . .
    H H421 -0.0626 0.1288 -0.1220 0.084 Uiso calc R 1 1 . .
    H H422 -0.0100 -0.0590 -0.1345 0.084 Uiso calc R 1 1 . .
    H H423 -0.0032 0.2008 -0.1617 0.084 Uiso calc R 1 1 . .
    C C21 0.22025(18) 0.8146(6) 0.2304(2) 0.0335(8) Uani d . 1 1 . .
    C C22 0.3365(2) 0.9385(9) 0.2956(4) 0.0607(13) Uani d . 1 1 . .
    H H221 0.3412 0.9999 0.2405 0.091 Uiso calc R 1 1 . .
    H H222 0.3806 0.8782 0.3326 0.091 Uiso calc R 1 1 . .
    H H223 0.3217 1.0603 0.3277 0.091 Uiso calc R 1 1 . .
    C C51 -0.0253(2) 0.2189(7) 0.1379(3) 0.0452(9) Uani d . 1 1 . .
    H H511 -0.0524 0.2361 0.1782 0.068 Uiso calc R 1 1 . .
    H H512 -0.0021 0.0706 0.1479 0.068 Uiso calc R 1 1 . .
    H H513 -0.0555 0.2278 0.0765 0.068 Uiso calc R 1 1 . .
    N N1 0.32670(18) 0.2619(7) 0.0308(2) 0.0492(9) Uani d . 1 1 . .
    O O1 0.13259(17) 0.7525(5) 0.3311(2) 0.0556(8) Uani d . 1 1 . .
    O O2 0.20216(15) 1.0111(5) 0.2094(2) 0.0485(7) Uani d . 1 1 . .
    O O3 0.28532(14) 0.7538(5) 0.2748(2) 0.0472(7) Uani d . 1 1 . .
    O O7 0.00392(16) 0.5267(5) -0.04872(19) 0.0502(7) Uani d . 1 1 . .
    O O8 -0.00399(14) 0.6359(4) 0.14196(19) 0.0415(6) Uani d . 1 1 . .
    H H8 -0.0331 0.6410 0.0915 0.062 Uiso calc R 1 1 . .
    O O6 0.03014(14) 0.1479(4) -0.03018(19) 0.0434(7) Uani d . 1 1 . .
    O O4 0.32638(19) 0.1005(7) 0.0817(3) 0.0780(12) Uani d . 1 1 . .
    O O5 0.37036(18) 0.2827(8) -0.0070(2) 0.0742(12) Uani d . 1 1 . .
loop_
    _atom_site_aniso_label
    _atom_site_aniso_U_11
    _atom_site_aniso_U_22
    _atom_site_aniso_U_33
    _atom_site_aniso_U_12
    _atom_site_aniso_U_13
    _atom_site_aniso_U_23
    C3 0.0308(17) 0.0229(15) 0.0379(19) 0.0038(13) 0.0098(14) 0.0007(14)
    C2 0.0335(18) 0.0236(16) 0.0343(19) 0.0063(13) 0.0057(15) 0.0026(14)
    C1 0.039(2) 0.0347(19) 0.035(2) 0.0031(16) 0.0090(16) 0.0009(17)
    C6 0.050(2) 0.0342(19) 0.039(2) -0.0011(16) 0.0178(17) 0.0015(15)
    C5 0.0335(18) 0.0222(17) 0.050(2) -0.0015(13) 0.0144(17) -0.0028(14)
    C4 0.0281(16) 0.0228(16) 0.0383(19) 0.0020(13) 0.0045(14) -0.0022(14)
    C31 0.0296(16) 0.0269(16) 0.0316(17) -0.0010(13) 0.0017(14) -0.0028(13)
    C32 0.038(2) 0.034(2) 0.0384(19) 0.0075(15) 0.0061(16) 0.0040(15)
    C33 0.054(2) 0.049(2) 0.038(2) 0.0008(19) 0.0149(19) 0.0114(17)
    C34 0.039(2) 0.056(2) 0.041(2) -0.0011(17) 0.0170(17) 0.0022(18)
    C35 0.0299(18) 0.044(2) 0.0379(19) 0.0031(15) 0.0074(15) -0.0089(16)
    C36 0.0356(19) 0.0345(19) 0.0371(19) 0.0040(15) 0.0099(16) 0.0010(15)
    C41 0.0226(16) 0.0292(17) 0.0418(19) 0.0021(13) 0.0081(14) -0.0025(15)
    C42 0.062(3) 0.045(2) 0.050(3) -0.0019(19) 0.004(2) -0.012(2)
    C21 0.0342(18) 0.0328(19) 0.0324(18) 0.0013(15) 0.0090(14) -0.0007(15)
    C22 0.042(2) 0.067(3) 0.066(3) -0.017(2) 0.007(2) 0.006(2)
    C51 0.042(2) 0.036(2) 0.058(3) -0.0063(16) 0.0160(19) -0.0048(18)
    N1 0.0377(18) 0.060(2) 0.047(2) 0.0110(16) 0.0095(16) -0.0060(17)
    O1 0.066(2) 0.0561(18) 0.0502(17) -0.0150(15) 0.0260(15) -0.0196(15)
    O2 0.0460(16) 0.0306(15) 0.0640(18) 0.0004(11) 0.0102(13) 0.0031(13)
    O3 0.0317(13) 0.0435(15) 0.0584(17) -0.0014(11) 0.0027(12) 0.0060(13)
    O7 0.0573(17) 0.0346(14) 0.0435(15) 0.0095(13) -0.0060(13) 0.0020(12)
    O8 0.0380(14) 0.0319(13) 0.0539(16) 0.0078(11) 0.0135(12) -0.0042(12)
    O6 0.0487(16) 0.0309(14) 0.0432(14) 0.0031(12) 0.0039(12) -0.0083(11)
    O4 0.066(2) 0.067(2) 0.109(3) 0.0325(18) 0.039(2) 0.023(2)
    O5 0.0514(19) 0.118(3) 0.061(2) 0.033(2) 0.0295(17) 0.005(2)
_geom_special_details
;
All e.s.d.'s (except the e.s.d. in the dihedral angle between two l.s. planes)
are estimated using the full covariance matrix. The cell e.s.d.'s are taken
into account individually in the estimation of e.s.d.'s in distances, angles
and torsion angles; correlations between e.s.d.'s in cell parameters are only
used when they are defined by crystal symmetry. An approximate (isotropic)
treatment of cell e.s.d.'s is used for estimating e.s.d.'s involving l.s.
planes.
;
loop_
    _geom_bond_atom_site_label_1
    _geom_bond_atom_site_label_2
    _geom_bond_site_symmetry_2
    _geom_bond_distance
    _geom_bond_publ_flag
    C3 C31 . 1.513(5) ?
    C3 C4 . 1.539(5) ?
    C3 C2 . 1.551(5) ?
    C3 H3 . 0.9800 ?
    C2 C21 . 1.502(5) ?
    C2 C1 . 1.521(5) ?
    C2 H2 . 0.9800 ?
    C1 O1 . 1.203(4) ?
    C1 C6 . 1.508(5) ?
    C6 C5 . 1.513(5) ?
    C6 H61 . 0.9700 ?
    C6 H62 . 0.9700 ?
    C5 O8 . 1.423(4) ?
    C5 C51 . 1.529(5) ?
    C5 C4 . 1.559(5) ?
    C4 C41 . 1.499(5) ?
    C4 H4 . 0.9800 ?
    C31 C36 . 1.382(5) ?
    C31 C32 . 1.392(5) ?
    C32 C33 . 1.378(5) ?
    C32 H32 . 0.9300 ?
    C33 C34 . 1.368(6) ?
    C33 H33 . 0.9300 ?
    C34 C35 . 1.376(6) ?
    C34 H34 . 0.9300 ?
    C35 C36 . 1.372(5) ?
    C35 N1 . 1.463(5) ?
    C36 H36 . 0.9300 ?
    C41 O7 . 1.193(4) ?
    C41 O6 . 1.341(4) ?
    C42 O6 . 1.428(5) ?
    C42 H421 . 0.9600 ?
    C42 H422 . 0.9600 ?
    C42 H423 . 0.9600 ?
    C21 O2 . 1.199(5) ?
    C21 O3 . 1.324(4) ?
    C22 O3 . 1.444(5) ?
    C22 H221 . 0.9600 ?
    C22 H222 . 0.9600 ?
    C22 H223 . 0.9600 ?
    C51 H511 . 0.9600 ?
    C51 H512 . 0.9600 ?
    C51 H513 . 0.9600 ?
    N1 O5 . 1.209(5) ?
    N1 O4 . 1.221(5) ?
    O8 H8 . 0.8200 ?
loop_
    _geom_angle_atom_site_label_1
    _geom_angle_atom_site_label_2
    _geom_angle_atom_site_label_3
    _geom_angle_site_symmetry_1
    _geom_angle_site_symmetry_3
    _geom_angle
    _geom_angle_publ_flag
    C31 C3 C4 . . 113.8(3) ?
    C31 C3 C2 . . 109.4(3) ?
    C4 C3 C2 . . 109.0(3) ?
    C31 C3 H3 . . 108.2 ?
    C4 C3 H3 . . 108.2 ?
    C2 C3 H3 . . 108.2 ?
    C21 C2 C1 . . 111.2(3) ?
    C21 C2 C3 . . 111.0(3) ?
    C1 C2 C3 . . 111.5(3) ?
    C21 C2 H2 . . 107.6 ?
    C1 C2 H2 . . 107.6 ?
    C3 C2 H2 . . 107.6 ?
    O1 C1 C6 . . 123.8(3) ?
    O1 C1 C2 . . 122.2(3) ?
    C6 C1 C2 . . 113.9(3) ?
    C1 C6 C5 . . 111.0(3) ?
    C1 C6 H61 . . 109.4 ?
    C5 C6 H61 . . 109.4 ?
    C1 C6 H62 . . 109.4 ?
    C5 C6 H62 . . 109.4 ?
    H61 C6 H62 . . 108.0 ?
    O8 C5 C6 . . 104.4(3) ?
    O8 C5 C51 . . 110.6(3) ?
    C6 C5 C51 . . 110.1(3) ?
    O8 C5 C4 . . 110.2(3) ?
    C6 C5 C4 . . 109.0(3) ?
    C51 C5 C4 . . 112.2(3) ?
    C41 C4 C3 . . 111.2(3) ?
    C41 C4 C5 . . 109.5(3) ?
    C3 C4 C5 . . 110.0(3) ?
    C41 C4 H4 . . 108.7 ?
    C3 C4 H4 . . 108.7 ?
    C5 C4 H4 . . 108.7 ?
    C36 C31 C32 . . 118.2(3) ?
    C36 C31 C3 . . 121.3(3) ?
    C32 C31 C3 . . 120.4(3) ?
    C33 C32 C31 . . 121.2(3) ?
    C33 C32 H32 . . 119.4 ?
    C31 C32 H32 . . 119.4 ?
    C34 C33 C32 . . 120.5(4) ?
    C34 C33 H33 . . 119.7 ?
    C32 C33 H33 . . 119.7 ?
    C33 C34 C35 . . 117.9(4) ?
    C33 C34 H34 . . 121.1 ?
    C35 C34 H34 . . 121.1 ?
    C36 C35 C34 . . 122.8(3) ?
    C36 C35 N1 . . 118.7(3) ?
    C34 C35 N1 . . 118.5(4) ?
    C35 C36 C31 . . 119.3(3) ?
    C35 C36 H36 . . 120.3 ?
    C31 C36 H36 . . 120.3 ?
    O7 C41 O6 . . 123.5(3) ?
    O7 C41 C4 . . 125.7(3) ?
    O6 C41 C4 . . 110.8(3) ?
    O6 C42 H421 . . 109.5 ?
    O6 C42 H422 . . 109.5 ?
    H421 C42 H422 . . 109.5 ?
    O6 C42 H423 . . 109.5 ?
    H421 C42 H423 . . 109.5 ?
    H422 C42 H423 . . 109.5 ?
    O2 C21 O3 . . 123.9(3) ?
    O2 C21 C2 . . 124.4(3) ?
    O3 C21 C2 . . 111.8(3) ?
    O3 C22 H221 . . 109.5 ?
    O3 C22 H222 . . 109.5 ?
    H221 C22 H222 . . 109.5 ?
    O3 C22 H223 . . 109.5 ?
    H221 C22 H223 . . 109.5 ?
    H222 C22 H223 . . 109.5 ?
    C5 C51 H511 . . 109.5 ?
    C5 C51 H512 . . 109.5 ?
    H511 C51 H512 . . 109.5 ?
    C5 C51 H513 . . 109.5 ?
    H511 C51 H513 . . 109.5 ?
    H512 C51 H513 . . 109.5 ?
    O5 N1 O4 . . 123.0(4) ?
    O5 N1 C35 . . 119.0(4) ?
    O4 N1 C35 . . 118.0(3) ?
    C21 O3 C22 . . 116.5(3) ?
    C5 O8 H8 . . 109.5 ?
    C41 O6 C42 . . 116.7(3) ?
loop_
    _geom_torsion_atom_site_label_1
    _geom_torsion_atom_site_label_2
    _geom_torsion_atom_site_label_3
    _geom_torsion_atom_site_label_4
    _geom_torsion_site_symmetry_1
    _geom_torsion_site_symmetry_2
    _geom_torsion_site_symmetry_3
    _geom_torsion_site_symmetry_4
    _geom_torsion
    _geom_torsion_publ_flag
    C31 C3 C2 C21 . . . . 56.6(3) ?
    C4 C3 C2 C21 . . . . -178.4(3) ?
    C31 C3 C2 C1 . . . . -178.8(3) ?
    C4 C3 C2 C1 . . . . -53.8(4) ?
    C21 C2 C1 O1 . . . . -3.4(5) ?
    C3 C2 C1 O1 . . . . -128.0(4) ?
    C21 C2 C1 C6 . . . . 176.5(3) ?
    C3 C2 C1 C6 . . . . 52.0(4) ?
    O1 C1 C6 C5 . . . . 125.7(4) ?
    C2 C1 C6 C5 . . . . -54.2(4) ?
    C1 C6 C5 O8 . . . . -59.9(4) ?
    C1 C6 C5 C51 . . . . -178.7(3) ?
    C1 C6 C5 C4 . . . . 57.9(4) ?
    C31 C3 C4 C41 . . . . -56.8(4) ?
    C2 C3 C4 C41 . . . . -179.2(3) ?
    C31 C3 C4 C5 . . . . -178.2(3) ?
    C2 C3 C4 C5 . . . . 59.4(3) ?
    O8 C5 C4 C41 . . . . -70.4(3) ?
    C6 C5 C4 C41 . . . . 175.6(3) ?
    C51 C5 C4 C41 . . . . 53.3(4) ?
    O8 C5 C4 C3 . . . . 52.0(4) ?
    C6 C5 C4 C3 . . . . -62.0(4) ?
    C51 C5 C4 C3 . . . . 175.8(3) ?
    C4 C3 C31 C36 . . . . -65.9(4) ?
    C2 C3 C31 C36 . . . . 56.3(4) ?
    C4 C3 C31 C32 . . . . 117.4(3) ?
    C2 C3 C31 C32 . . . . -120.5(3) ?
    C36 C31 C32 C33 . . . . -0.3(5) ?
    C3 C31 C32 C33 . . . . 176.6(4) ?
    C31 C32 C33 C34 . . . . -1.1(6) ?
    C32 C33 C34 C35 . . . . 1.2(6) ?
    C33 C34 C35 C36 . . . . 0.1(6) ?
    C33 C34 C35 N1 . . . . -178.3(4) ?
    C34 C35 C36 C31 . . . . -1.5(6) ?
    N1 C35 C36 C31 . . . . 176.9(3) ?
    C32 C31 C36 C35 . . . . 1.5(5) ?
    C3 C31 C36 C35 . . . . -175.3(3) ?
    C3 C4 C41 O7 . . . . -46.0(5) ?
    C5 C4 C41 O7 . . . . 75.8(5) ?
    C3 C4 C41 O6 . . . . 136.2(3) ?
    C5 C4 C41 O6 . . . . -102.0(3) ?
    C1 C2 C21 O2 . . . . -72.9(4) ?
    C3 C2 C21 O2 . . . . 51.9(5) ?
    C1 C2 C21 O3 . . . . 105.8(3) ?
    C3 C2 C21 O3 . . . . -129.4(3) ?
    C36 C35 N1 O5 . . . . -173.9(4) ?
    C34 C35 N1 O5 . . . . 4.6(5) ?
    C36 C35 N1 O4 . . . . 6.6(6) ?
    C34 C35 N1 O4 . . . . -174.9(4) ?
    O2 C21 O3 C22 . . . . -1.9(6) ?
    C2 C21 O3 C22 . . . . 179.4(4) ?
    O7 C41 O6 C42 . . . . -3.4(5) ?
    C4 C41 O6 C42 . . . . 174.5(3) ?
loop_
    _geom_hbond_atom_site_label_D
    _geom_hbond_atom_site_label_H
    _geom_hbond_atom_site_label_A
    _geom_hbond_site_symmetry_A
    _geom_hbond_distance_DH
    _geom_hbond_distance_HA
    _geom_hbond_distance_DA
    _geom_hbond_angle_DHA
    C4 H4 O2 1_545 0.98 2.46 3.374(5) 154
    C36 H36 O2 1_545 0.93 2.51 3.414(5) 164
    O8 H8 O5 3_455 0.82 2.22 2.969(5) 152
data_global
_journal_date_recd_electronic     2012-05-25
_journal_date_accepted     2012-06-16
_journal_name_full     'Acta Crystallographica, Section E'
_journal_year     2012
_journal_volume     68
_journal_issue      7
_journal_page_first     o2213
_journal_page_last     o2213
_journal_paper_category     QO
_journal_paper_doi     10.1107/S1600536812027377
_journal_coeditor_code     GO2056
_publ_contact_author_name     'Dr.R. Hema'
_publ_contact_author_address
;
Department of Physics
Seethalakshmi Ramaswami College(Autonomous)
Tiruchirappalli 620 002
India
;
_publ_contact_author_email     raghema2000@yahoo.co.in
_publ_contact_author_fax     '+91 0431 2704596'
_publ_contact_author_phone     '(0091) 431 2704855'
_publ_section_title
;\
<i>c</i>-5-Hydroxy-<i>r</i>-2,<i>c</i>-4-bis(methoxycarbonyl)-<i>t</i>-5-\
methyl-<i>t</i>-3-(3-nitrophenyl)cyclohexanone
;
loop_
    _publ_author_name
    _publ_author_footnote
    _publ_author_address
    'Rizwana Begum, S.' .
;         Department of Physics
           Seethalakshmi Ramaswami College (Autonomous)
           Tiruchirappalli 620 002
           India
;
    'Hema, R.' .
;         Department of Physics
           Seethalakshmi Ramaswami College (Autonomous)
           Tiruchirappalli 620 002
           India
;
    'Pandiarajan,  K.' .
;         Department of Chemistry
           Annamalai University
           Annamalai Nagar 608 002
           India
;
    'Sridhar Balasubramanian' .
;         Laboratory of X-ray Crystallography
           Indian Institute of Chemical Technology
           Hyderabad 500 007
           India
;
    'Anitha, A.G.' .
;         Department of Physics
           Seethalakshmi Ramaswami College (Autonomous)
           Tiruchirappalli 620 002
           India
;
