# Supplementary material for: c-5-Hy­droxy-r-2,c-4-bis­(meth­oxy­carbon­yl)-t-5-methyl-t-3-(3-nitro­phen­yl)cyclo­hexa­none
Source: Acta Crystallogr Sect E Struct Rep Online. 2012 Jun 27;68(Pt 7):o2213. doi: 10.1107/S1600536812027377 (PMC3394008; doi:10.1107/S1600536812027377)
Supplement: Supplementary file 2 [file e-68-o2213-Isup2.hkl]

#
# h,k,l, Fc-squared, Fo-squared, sigma(Fo-squared) and status flag
#
data_I
_shelx_title ' MT26m in Cc'
_shelx_refln_list_code          4
_shelx_F_calc_maximum      172.72
_exptl_crystal_F_000       768.00
_reflns_d_resolution_high  0.8410
 
loop_
 _symmetry_equiv_pos_as_xyz
 'x, y, z'
 'x, -y, z+1/2'
 'x+1/2, y+1/2, z'
 'x+1/2, -y+1/2, z+1/2'
 
_cell_length_a    20.1842
_cell_length_b     5.7380
_cell_length_c    15.5771
_cell_angle_alpha  90.000
_cell_angle_beta  108.357
_cell_angle_gamma  90.000
 
_shelx_F_squared_multiplier     1.000
 
loop_
 _refln_index_h
 _refln_index_k
 _refln_index_l
 _refln_F_squared_calc
 _refln_F_squared_meas
 _refln_F_squared_sigma
 _refln_observed_status
   2   0   0    12326.67    11627.81    185.10 o
   4   0   0     9844.48     9747.77    182.40 o
   6   0   0    17699.44    17467.00    268.00 o
   8   0   0     1165.34     1186.54     23.11 o
  10   0   0      956.70      862.66     23.07 o
  12   0   0      107.78      124.53      7.90 o
  14   0   0      499.70      427.92     22.42 o
  16   0   0      257.82      219.73     17.08 o
  18   0   0      223.33      245.14     11.91 o
  20   0   0     1995.65     1855.76     41.33 o
  22   0   0      493.32      510.07     19.09 o
   1   1   0    14462.11    17663.78    211.66 o
   3   1   0     2574.22     2668.87     26.39 o
   5   1   0     3051.56     3233.16     32.12 o
   7   1   0     4228.00     4381.25     43.27 o
   9   1   0     2424.95     2402.31     25.42 o
  11   1   0     1261.62     1254.47     16.51 o
  13   1   0      194.93      198.83      6.53 o
  15   1   0        6.73        5.76      4.33 o
  17   1   0      297.39      337.41      9.66 o
  19   1   0      240.89      245.08      8.92 o
  21   1   0      434.53      446.11     12.28 o
   0   2   0      605.79      718.33     16.79 o
   2   2   0      638.14      774.18     10.45 o
   4   2   0     1268.63     1451.40     17.55 o
   6   2   0      875.01      917.25     11.50 o
   8   2   0      114.95      106.76      3.44 o
  10   2   0      267.14      224.11      6.21 o
  12   2   0      658.10      622.29     12.83 o
  14   2   0      125.04      131.50      6.19 o
  16   2   0      332.35      298.38      8.99 o
  18   2   0        1.90        4.84      3.60 o
  20   2   0       51.34       52.45      5.83 o
   1   3   0      332.72      362.00      6.87 o
   3   3   0      474.01      527.93      9.00 o
   5   3   0      298.61      290.25      6.47 o
   7   3   0       46.46       52.36      3.39 o
   9   3   0      154.33      146.16      5.15 o
  11   3   0       71.29       72.30      4.25 o
  13   3   0        4.07        4.19      3.02 o
  15   3   0      173.12      174.08      8.50 o
  17   3   0       94.74      100.94      8.64 o
  19   3   0       18.67       22.47      5.13 o
   0   4   0      389.95      424.04     13.53 o
   2   4   0     1731.66     1883.01     26.54 o
   4   4   0      425.53      472.39      9.40 o
   6   4   0       93.98      101.08      4.82 o
   8   4   0      249.06      280.87      7.52 o
  10   4   0      182.48      192.88      7.24 o
  12   4   0      149.86      144.39      7.78 o
  14   4   0      129.32      106.69      8.36 o
  16   4   0        4.83       15.19      4.72 o
  18   4   0       32.10       30.19      6.20 o
   1   5   0     2390.58     2623.89     36.35 o
   3   5   0      744.14      815.38     15.89 o
   5   5   0      170.03      177.29      7.73 o
   7   5   0       30.57       35.96      4.66 o
   9   5   0       88.02       88.89      7.70 o
  11   5   0       27.84       19.05      3.80 o
  13   5   0       70.48       74.16      7.52 o
  15   5   0       13.96       19.13      5.26 o
   0   6   0      898.25      943.33     26.59 o
   2   6   0      197.65      212.54      9.26 o
   4   6   0      148.03      156.21      8.21 o
   6   6   0      210.75      236.25     14.90 o
   8   6   0       25.03       44.08      5.64 o
  10   6   0       93.00      139.23      9.02 o
 -21   1   1       71.66       98.95      6.98 o
 -19   1   1      272.23      251.01      8.85 o
 -17   1   1      889.99      808.20     15.67 o
 -15   1   1      120.41      104.38      5.75 o
 -13   1   1      135.42      140.24      5.76 o
 -11   1   1     2452.13     2383.51     25.65 o
  -9   1   1     1164.81     1084.08     12.95 o
  -7   1   1     5612.18     5561.49     57.97 o
  -5   1   1      247.47      257.35      4.21 o
  -3   1   1    19016.20    20902.19    195.41 o
  -1   1   1     4137.38     5112.82     48.86 o
   1   1   1     3699.95     4143.73     42.62 o
   3   1   1    19255.68    21041.86    196.67 o
   5   1   1     2934.83     3100.04     30.92 o
   7   1   1     3428.05     3655.04     36.66 o
   9   1   1     1318.28     1352.46     15.70 o
  11   1   1       52.35       40.70      3.46 o
  13   1   1      994.17      946.87     16.02 o
  15   1   1       55.59       57.68      4.89 o
  17   1   1     1061.24      956.32     17.66 o
  19   1   1       28.37       34.46      4.57 o
  21   1   1      174.80      191.30      9.23 o
 -22   2   1       27.58       42.49      5.70 o
 -20   2   1       20.72       36.08      5.19 o
 -18   2   1       78.83       85.11      6.79 o
 -16   2   1      524.07      445.93     10.90 o
 -14   2   1      419.77      377.22      9.34 o
 -12   2   1      396.28      357.96      9.30 o
 -10   2   1      183.07      192.42      5.16 o
  -8   2   1      448.18      460.59      7.57 o
  -6   2   1     7117.32     7811.57     75.58 o
  -4   2   1     1353.09     1561.20     18.59 o
  -2   2   1     1564.45     1754.74     20.28 o
   0   2   1     1854.93     2291.20     23.75 o
   2   2   1      677.35      760.35     10.35 o
   4   2   1     3952.26     4140.82     41.32 o
   6   2   1     8752.59    10168.66     97.54 o
   8   2   1      399.49      403.07      6.87 o
  10   2   1      135.34      130.16      4.46 o
  12   2   1      354.49      353.96      8.64 o
  14   2   1      512.25      512.27     11.34 o
  16   2   1      598.00      536.98     16.52 o
  18   2   1       58.25       61.51      6.15 o
  20   2   1       19.82       20.16      5.00 o
 -19   3   1       23.68       22.25      4.64 o
 -17   3   1       32.09       33.37      4.81 o
 -15   3   1      246.00      200.09      8.88 o
 -13   3   1       27.16       30.23      4.26 o
 -11   3   1       33.00       41.22      3.52 o
  -9   3   1       99.10      114.08      4.80 o
  -7   3   1      850.28      909.94     13.62 o
  -5   3   1     7190.86     8612.43     89.90 o
  -3   3   1      302.89      340.77      6.80 o
  -1   3   1      847.73      958.47     12.15 o
   1   3   1      185.95      197.35      4.91 o
   3   3   1       26.75       39.99      2.79 o
   5   3   1     1640.65     1864.49     25.38 o
   7   3   1      899.09      883.55     13.44 o
   9   3   1      283.83      298.83      7.11 o
  11   3   1      695.15      619.86     11.25 o
  13   3   1      235.38      191.98      8.20 o
  15   3   1      975.91      844.75     24.18 o
  17   3   1      545.58      495.72     16.24 o
  19   3   1       19.66       24.97      6.28 o
 -18   4   1       32.40       56.88      8.86 o
 -16   4   1       61.86       74.74      7.44 o
 -14   4   1       13.07       15.91      3.89 o
 -12   4   1      116.63      100.94      6.04 o
 -10   4   1      204.82      209.23      6.93 o
  -8   4   1        6.05        8.67      2.47 o
  -6   4   1      217.05      206.88      6.19 o
  -4   4   1      936.55     1018.34     15.46 o
  -2   4   1      419.38      402.93      9.41 o
   0   4   1      122.12      137.47      5.87 o
   2   4   1      846.46      877.02     16.46 o
   4   4   1      361.21      314.05     10.54 o
   6   4   1      487.24      511.69     10.12 o
   8   4   1       44.41       47.26      4.39 o
  10   4   1        7.01        7.76      2.66 o
  12   4   1      152.15      163.62      9.62 o
  14   4   1       12.34       12.45      4.48 o
  16   4   1      198.38      202.28     11.77 o
  18   4   1       48.49       48.25      7.30 o
 -15   5   1       31.10       23.53      6.24 o
 -13   5   1      166.15      153.06     11.92 o
 -11   5   1       35.48       31.41      4.49 o
  -9   5   1      201.73      216.63      8.57 o
  -7   5   1      107.10      116.64      6.56 o
  -5   5   1      850.33      811.19     15.91 o
  -3   5   1      258.25      281.71      8.78 o
  -1   5   1      286.61      273.15      8.60 o
   1   5   1      561.75      542.45     13.90 o
   3   5   1      117.31      122.87      6.64 o
   5   5   1      421.89      387.53     11.23 o
   7   5   1      323.21      307.56     10.36 o
   9   5   1       68.91       74.25      6.42 o
  11   5   1       33.35       45.48      5.25 o
  13   5   1        8.85       10.54      4.60 o
  15   5   1      110.06      125.52     12.70 o
 -10   6   1       26.44       41.64      6.97 o
  -8   6   1       38.48       56.06      9.19 o
  -6   6   1       79.19       87.52      6.74 o
  -4   6   1       12.62       16.13      3.76 o
  -2   6   1       84.16      105.95      7.13 o
   0   6   1      122.81      126.93      7.46 o
   2   6   1      272.67      293.01     12.39 o
   4   6   1      103.35      112.49      8.14 o
   6   6   1       82.90       87.62      7.32 o
   8   6   1       46.67       66.36      6.47 o
  10   6   1       62.17       69.77      6.77 o
 -22   0   2      104.59      111.06     10.51 o
 -20   0   2      610.72      572.26     19.35 o
 -18   0   2      438.46      412.42     15.64 o
 -16   0   2        3.83        4.63      6.53 o
 -14   0   2     2321.95     2038.45     39.76 o
 -12   0   2      153.54      163.66      7.84 o
 -10   0   2      832.08      843.51     18.64 o
  -8   0   2     5990.72     5837.54     93.37 o
  -6   0   2     3910.92     4050.51     63.76 o
  -4   0   2     2428.93     2452.95     34.22 o
  -2   0   2     6669.04     6892.51     92.22 o
   0   0   2     9559.21     9321.15    179.11 o
   2   0   2     2315.48     2474.90     51.06 o
   4   0   2     4233.18     4257.94     58.49 o
   6   0   2     3966.64     3971.45     55.51 o
   8   0   2     3324.37     3119.23     45.09 o
  10   0   2      517.50      543.61     11.23 o
  12   0   2     1882.63     1818.02     70.05 o
  14   0   2     1043.76      962.71     23.81 o
  16   0   2        6.95        6.15      4.30 o
  18   0   2      295.19      298.70     13.47 o
  20   0   2      153.44      160.74     11.86 o
 -23   1   2       18.13       23.55      4.90 o
 -21   1   2       57.01       66.74      6.32 o
 -19   1   2      368.34      381.67     10.67 o
 -17   1   2      466.04      428.64     10.75 o
 -15   1   2      486.56      448.41     10.37 o
 -13   1   2      238.99      208.00      6.46 o
 -11   1   2      184.41      186.00      5.38 o
  -9   1   2      409.15      480.71      7.58 o
  -7   1   2      558.19      467.47      6.66 o
  -5   1   2     1358.51     1395.30     14.99 o
  -3   1   2     7135.51     7584.05     72.02 o
  -1   1   2       47.53       52.62      1.67 o
   1   1   2    16570.95    18158.86    170.09 o
   3   1   2     3573.46     3940.48     38.49 o
   5   1   2     2644.24     2657.75     27.09 o
   7   1   2       20.45       28.40      1.89 o
   9   1   2       22.11       16.31      1.81 o
  11   1   2      747.55      697.68     12.42 o
  13   1   2       38.15       41.01      4.63 o
  15   1   2      143.52      154.90      7.30 o
  17   1   2        7.63       13.45      3.33 o
  19   1   2       66.97       88.78      6.39 o
  21   1   2      250.54      293.46     11.38 o
 -22   2   2        4.55       17.26      4.32 o
 -20   2   2        0.27        3.86      3.28 o
 -18   2   2      299.10      262.54     10.02 o
 -16   2   2       19.93       14.87      3.28 o
 -14   2   2      516.27      468.34     11.90 o
 -12   2   2      409.31      449.06      8.85 o
 -10   2   2      814.63      748.92     10.58 o
  -8   2   2     4604.08     5025.04     50.22 o
  -6   2   2     2833.92     3055.10     31.49 o
  -4   2   2     2732.83     2963.21     32.28 o
  -2   2   2     5601.45     6604.19     68.15 o
   0   2   2      814.15      881.94     15.13 o
   2   2   2     3211.48     3932.21     39.22 o
   4   2   2     3243.51     3430.15     34.83 o
   6   2   2     6063.78     6628.20     64.95 o
   8   2   2      648.20      630.95      9.28 o
  10   2   2       60.18       76.54      3.48 o
  12   2   2      533.53      514.14     10.86 o
  14   2   2      234.00      220.47      7.63 o
  16   2   2       62.39       68.01      8.55 o
  18   2   2       35.01       48.25      7.62 o
  20   2   2       53.02       72.73      7.78 o
 -21   3   2       27.00       32.96      6.17 o
 -19   3   2        8.82        8.81      3.81 o
 -17   3   2       70.68       66.87      6.17 o
 -15   3   2      145.63      164.61      8.08 o
 -13   3   2      216.25      209.78      8.29 o
 -11   3   2      301.30      291.10      7.19 o
  -9   3   2      306.58      301.53      7.05 o
  -7   3   2      985.99     1019.49     14.75 o
  -5   3   2      707.49      744.62     14.99 o
  -3   3   2       62.73       66.53      3.37 o
  -1   3   2     2716.96     3241.11     33.79 o
   1   3   2     1795.72     1997.55     29.48 o
   3   3   2      136.37      149.92      4.50 o
   5   3   2     1396.36     1449.85     19.05 o
   7   3   2      373.45      390.42      8.01 o
   9   3   2      169.78      170.44      5.71 o
  11   3   2      288.68      248.87      6.80 o
  13   3   2       40.63       51.31      8.80 o
  15   3   2      116.17      125.64      9.25 o
  17   3   2       51.25       65.71      7.55 o
  19   3   2        9.21       20.83      6.29 o
 -18   4   2      111.28      112.84     10.91 o
 -16   4   2      133.65      143.36      9.57 o
 -14   4   2      281.34      264.14      9.93 o
 -12   4   2      540.24      550.42     11.42 o
 -10   4   2       44.71       51.77      4.19 o
  -8   4   2       38.86       36.88      3.91 o
  -6   4   2      309.22      288.41      7.29 o
  -4   4   2      949.49      942.39     14.67 o
  -2   4   2       89.02      112.76      5.40 o
   0   4   2      953.71     1040.68     24.95 o
   2   4   2      650.78      685.64     12.42 o
   4   4   2      144.38      167.46      5.59 o
   6   4   2      298.22      309.89      7.60 o
   8   4   2      509.43      483.80     11.26 o
  10   4   2       72.08       75.55      5.38 o
  12   4   2      571.76      519.43     15.72 o
  14   4   2       46.56       61.03      7.17 o
  16   4   2      291.33      285.09     17.88 o
 -15   5   2       47.16       49.43      7.78 o
 -13   5   2      109.92      101.94      8.41 o
 -11   5   2       98.09       95.13      6.99 o
  -9   5   2      269.60      251.73      9.66 o
  -7   5   2       32.49       33.67      4.54 o
  -5   5   2      200.64      198.55     10.86 o
  -3   5   2       36.32       36.03      4.42 o
  -1   5   2     1158.87     1195.80     29.51 o
   1   5   2      729.91      653.94     13.87 o
   3   5   2       54.48       65.79      5.20 o
   5   5   2      524.24      520.19     13.74 o
   7   5   2       26.34       26.38      4.20 o
   9   5   2       82.84       86.82      7.45 o
  11   5   2       30.83       39.37      5.41 o
  13   5   2       65.71       65.75      9.81 o
 -10   6   2       55.89       87.36      8.47 o
  -8   6   2       54.03       50.44      5.84 o
  -6   6   2       19.48       22.47      4.77 o
  -4   6   2      211.66      221.06     10.35 o
  -2   6   2      225.58      230.15      9.10 o
   0   6   2       61.52       69.24      6.53 o
   2   6   2      527.24      492.76     14.33 o
   4   6   2      221.53      228.08     10.81 o
   6   6   2       48.01       49.91      5.96 o
   8   6   2      217.32      251.59     11.41 o
 -23   1   3        2.67       16.52      3.96 o
 -21   1   3       33.96       38.94      5.34 o
 -19   1   3      936.57      883.01     17.31 o
 -17   1   3      557.51      536.59     12.24 o
 -15   1   3      186.84      187.30      7.02 o
 -13   1   3       99.76       89.39      4.83 o
 -11   1   3      914.54      826.41     10.95 o
  -9   1   3       28.02       50.02      4.13 o
  -7   1   3     2906.97     3031.22     30.80 o
  -5   1   3     3758.86     3951.22     41.75 o
  -3   1   3      421.61      376.53      5.20 o
  -1   1   3     4455.03     4618.74     51.04 o
   1   1   3    18067.79    19139.06    192.78 o
   3   1   3    15559.29    15787.20    148.47 o
   5   1   3      178.10      178.63      4.45 o
   7   1   3     1032.51      961.70     11.98 o
   9   1   3     1367.23     1256.16     15.32 o
  11   1   3        3.00        9.96      2.55 o
  13   1   3      244.53      241.57      9.70 o
  15   1   3      310.44      286.77      9.59 o
  17   1   3       39.15       44.61      5.29 o
  19   1   3       34.13       35.49      5.09 o
  21   1   3       96.24      121.27      8.84 o
 -22   2   3        1.43       15.45      4.68 o
 -20   2   3       12.42       12.20      4.03 o
 -18   2   3      101.26      112.06      7.34 o
 -16   2   3       43.54       41.35      4.34 o
 -14   2   3      339.29      330.07      8.67 o
 -12   2   3      459.07      398.90     10.91 o
 -10   2   3      314.76      355.57      6.87 o
  -8   2   3     3238.63     3506.44     36.17 o
  -6   2   3      634.59      626.62      8.67 o
  -4   2   3     2014.86     2282.37     24.02 o
  -2   2   3     1331.04     1309.83     14.88 o
   0   2   3     1556.58     1697.93     18.45 o
   2   2   3      160.88      181.96      3.85 o
   4   2   3       62.97       75.95      2.80 o
   6   2   3     1209.06     1239.51     14.98 o
   8   2   3       57.54       63.89      3.08 o
  10   2   3      459.80      421.68      7.68 o
  12   2   3      167.06      167.46      6.36 o
  14   2   3      106.42      106.99      7.07 o
  16   2   3      117.31      147.80      9.87 o
  18   2   3      185.88      191.60     12.57 o
  20   2   3       51.65       53.11     12.77 o
 -21   3   3       22.32       53.14      7.89 o
 -19   3   3        6.47       12.92      4.79 o
 -17   3   3       83.24       84.25      6.64 o
 -15   3   3       11.20       11.46      3.33 o
 -13   3   3      487.49      437.08     11.45 o
 -11   3   3      141.91      131.41      5.47 o
  -9   3   3      123.30      139.65      5.73 o
  -7   3   3     1041.30      933.99     13.86 o
  -5   3   3      215.74      199.97      5.91 o
  -3   3   3      535.00      616.10      8.92 o
  -1   3   3     1676.41     1812.52     20.93 o
   1   3   3      691.68      710.72      9.92 o
   3   3   3     1094.47     1184.02     14.70 o
   5   3   3       73.80      105.49      4.25 o
   7   3   3      718.12      685.45     11.42 o
   9   3   3      753.56      674.29     15.26 o
  11   3   3        6.94       11.33      3.37 o
  13   3   3      304.54      306.40     11.80 o
  15   3   3       52.74       59.80      6.99 o
  17   3   3       95.17       85.19      8.65 o
 -18   4   3       41.12       38.64      8.25 o
 -16   4   3      165.93      169.34     10.07 o
 -14   4   3      402.79      357.66     18.34 o
 -12   4   3       36.62       43.34      4.42 o
 -10   4   3       45.37       51.24      4.12 o
  -8   4   3      467.33      448.15      9.62 o
  -6   4   3       47.03       47.23      3.72 o
  -4   4   3      802.71      757.31     14.43 o
  -2   4   3      152.31      150.89      5.96 o
   0   4   3      266.26      267.55      7.45 o
   2   4   3      379.31      387.34      8.23 o
   4   4   3      814.02      802.04     13.27 o
   6   4   3      306.96      280.16      8.20 o
   8   4   3      150.65      146.56      6.88 o
  10   4   3      163.92      160.16      7.36 o
  12   4   3       43.49       34.90      5.83 o
  14   4   3       26.75       24.78      7.57 o
  16   4   3       20.21       25.21      5.82 o
 -15   5   3       60.31       57.35      7.39 o
 -13   5   3       19.06       16.08      5.25 o
 -11   5   3       69.90       80.79      7.90 o
  -9   5   3      132.43      139.96      7.92 o
  -7   5   3      686.56      588.89     16.61 o
  -5   5   3      278.89      273.60      8.71 o
  -3   5   3      819.86      819.98     15.91 o
  -1   5   3      557.83      553.65     12.47 o
   1   5   3     1010.19      973.53     20.09 o
   3   5   3      120.15      126.44      7.66 o
   5   5   3      460.64      408.97     12.15 o
   7   5   3      201.78      182.56      9.04 o
   9   5   3       28.82       28.75      4.55 o
  11   5   3       80.54       64.28      8.85 o
  13   5   3        2.07        2.05      4.93 o
 -10   6   3       27.41       46.02      5.83 o
  -8   6   3       41.57       43.10      5.45 o
  -6   6   3       76.40       70.62      6.61 o
  -4   6   3       10.78       20.29      4.99 o
  -2   6   3      211.08      206.99     18.02 o
   0   6   3       51.14       57.28      6.87 o
   2   6   3       16.82       15.36      4.06 o
   4   6   3       12.74       24.76      4.68 o
   6   6   3       42.84       42.11      5.41 o
   8   6   3       34.08       39.77      7.40 o
 -22   0   4      168.74      167.81     12.36 o
 -20   0   4     1289.27     1324.52     35.17 o
 -18   0   4     1042.46     1056.93     31.11 o
 -16   0   4      117.79      110.51      8.41 o
 -14   0   4      878.75      857.07     21.12 o
 -12   0   4     3865.32     3442.60     60.02 o
 -10   0   4      298.76      257.79      7.04 o
  -8   0   4    10735.48    10986.51    147.96 o
  -6   0   4    19062.06    19021.12    252.47 o
  -4   0   4    29833.52    30872.47    407.56 o
  -2   0   4    24453.81    24506.98    323.97 o
   0   0   4     8196.35     8494.97    114.00 o
   2   0   4     9955.92    10533.65    141.05 o
   4   0   4    10039.61    10373.45    139.73 o
   6   0   4     5442.41     5349.06     74.60 o
   8   0   4      682.90      713.96     24.50 o
  10   0   4     1477.38     1377.50     23.80 o
  12   0   4     1515.98     1357.25     35.19 o
  14   0   4       40.40       45.96      6.54 o
  16   0   4      284.29      291.54     12.96 o
  18   0   4       23.61       23.51     13.59 o
  20   0   4       47.51       56.66      9.83 o
 -23   1   4        3.99       10.13      3.81 o
 -21   1   4       32.37       41.41      4.96 o
 -19   1   4      230.53      233.46     10.32 o
 -17   1   4       32.53       36.52      4.33 o
 -15   1   4       48.87       54.90      4.50 o
 -13   1   4      732.29      709.08     16.68 o
 -11   1   4      982.58     1059.68     13.38 o
  -9   1   4     1586.18     1756.58     19.56 o
  -7   1   4      963.09     1002.14     11.95 o
  -5   1   4      487.43      458.20      6.40 o
  -3   1   4     6761.92     6934.78     71.07 o
  -1   1   4      473.94      488.30      7.71 o
   1   1   4     1063.41     1045.03     13.02 o
   3   1   4     7409.29     8033.38     83.17 o
   5   1   4      892.81      853.50     10.77 o
   7   1   4     2792.89     2823.59     29.76 o
   9   1   4      199.77      193.91      4.85 o
  11   1   4      598.87      590.19     11.53 o
  13   1   4      223.16      250.02      7.77 o
  15   1   4      187.57      216.74     11.62 o
  17   1   4       33.51       38.17      5.07 o
  19   1   4       12.28       18.27      5.38 o
 -22   2   4       84.87       89.75      8.61 o
 -20   2   4      260.28      259.55     11.79 o
 -18   2   4       45.67       52.47      5.32 o
 -16   2   4      454.48      420.83     10.44 o
 -14   2   4      326.04      316.07     12.05 o
 -12   2   4       93.90       85.48      3.70 o
 -10   2   4      286.53      266.66      5.62 o
  -8   2   4      202.42      213.39      4.73 o
  -6   2   4      189.00      202.56      4.32 o
  -4   2   4      368.56      347.62      6.06 o
  -2   2   4     1544.02     1542.65     17.21 o
   0   2   4      632.74      648.72      8.65 o
   2   2   4     1054.53     1003.15     12.21 o
   4   2   4      690.07      623.48      8.80 o
   6   2   4     1324.90     1262.24     15.43 o
   8   2   4      919.39      849.54     11.86 o
  10   2   4      249.28      265.83      6.79 o
  12   2   4      186.94      195.25      8.32 o
  14   2   4      452.09      415.11     12.75 o
  16   2   4      139.14      135.02      9.78 o
  18   2   4       21.09       35.95      6.57 o
 -21   3   4       27.50       45.15      6.21 o
 -19   3   4        2.96       10.66      3.97 o
 -17   3   4       77.02       81.46      7.46 o
 -15   3   4       23.59       25.10      4.50 o
 -13   3   4      144.91      137.22      5.54 o
 -11   3   4       95.75       99.03      4.84 o
  -9   3   4      156.89      163.28      6.03 o
  -7   3   4      137.34      133.91      4.11 o
  -5   3   4      491.77      525.61      8.29 o
  -3   3   4      265.33      278.58      5.58 o
  -1   3   4      808.59      915.88     13.65 o
   1   3   4      560.45      526.52      8.23 o
   3   3   4      513.52      612.80      9.21 o
   5   3   4      266.09      264.28      6.29 o
   7   3   4      221.49      213.99     11.12 o
   9   3   4      209.83      206.62      7.61 o
  11   3   4       65.10       62.94      6.70 o
  13   3   4      215.32      198.17     10.83 o
  15   3   4      148.31      151.01     10.63 o
  17   3   4       40.06       44.01      6.89 o
 -18   4   4       22.60       38.76      5.75 o
 -16   4   4       40.89       54.73      8.35 o
 -14   4   4      298.73      248.82     10.72 o
 -12   4   4      263.42      260.51     10.52 o
 -10   4   4      315.06      306.14      8.73 o
  -8   4   4     1047.29      974.21     17.07 o
  -6   4   4       40.38       38.20      3.45 o
  -4   4   4      560.32      599.30     11.95 o
  -2   4   4      623.27      584.11     15.63 o
   0   4   4      352.21      307.48      7.94 o
   2   4   4       87.21       66.52      4.49 o
   4   4   4      122.18      101.05      5.47 o
   6   4   4      660.69      635.52     13.21 o
   8   4   4      463.57      408.58     10.51 o
  10   4   4      434.70      390.89     10.70 o
  12   4   4       52.53       50.69      6.45 o
  14   4   4      219.22      215.10     15.07 o
  16   4   4       70.45       88.41      9.00 o
 -15   5   4        2.18        3.43      3.60 o
 -13   5   4       45.33       51.34      7.02 o
 -11   5   4       16.35       21.31      5.48 o
  -9   5   4       29.70       27.09      4.41 o
  -7   5   4      255.82      245.44      9.48 o
  -5   5   4      127.55      138.54      7.75 o
  -3   5   4       39.56       47.96      5.12 o
  -1   5   4       94.52       85.02      6.39 o
   1   5   4      387.03      387.12     13.09 o
   3   5   4      638.10      619.91     15.31 o
   5   5   4       41.68       31.15      4.61 o
   7   5   4      168.81      162.38      8.72 o
   9   5   4       54.05       55.09      5.78 o
  11   5   4        9.05       12.23      6.57 o
  13   5   4       59.23       71.90      8.14 o
 -10   6   4      345.39      299.32     11.46 o
  -8   6   4      135.65      150.01      9.03 o
  -6   6   4       77.50       75.52      9.81 o
  -4   6   4       25.27       31.38      5.86 o
  -2   6   4       20.65       24.83      5.23 o
   0   6   4      361.56      356.38     13.62 o
   2   6   4      301.40      287.33     12.45 o
   4   6   4       35.59       38.35      5.89 o
   6   6   4        9.43       14.45      3.88 o
   8   6   4       17.43       23.57      4.83 o
 -23   1   5       74.66       76.61      8.05 o
 -21   1   5      134.59      141.61      7.87 o
 -19   1   5      344.18      375.68     11.88 o
 -17   1   5      100.08      118.78      7.84 o
 -15   1   5     1188.07     1069.07     17.80 o
 -13   1   5     2425.66     2136.08     60.86 o
 -11   1   5     2757.25     2926.75     31.11 o
  -9   1   5      114.42      114.19      4.22 o
  -7   1   5      210.28      212.89      5.08 o
  -5   1   5     1322.55     1356.22     16.47 o
  -3   1   5     2708.67     2633.67     28.88 o
  -1   1   5     1091.12      977.03     11.31 o
   1   1   5     1993.04     1929.53     22.38 o
   3   1   5     1708.32     1742.95     20.90 o
   5   1   5      104.38      105.13      3.30 o
   7   1   5      747.34      829.79     11.23 o
   9   1   5     3253.62     3068.66     40.18 o
  11   1   5      713.92      639.60     13.52 o
  13   1   5      287.25      266.27      9.30 o
  15   1   5      657.24      576.28     14.77 o
  17   1   5       71.03       88.34      7.39 o
  19   1   5       60.62       91.92      9.10 o
 -22   2   5       50.07       57.59      7.23 o
 -20   2   5       49.88       57.07      6.49 o
 -18   2   5      249.66      244.32     11.94 o
 -16   2   5      282.17      261.25     10.69 o
 -14   2   5     1752.97     1682.21     24.55 o
 -12   2   5      763.79      737.16     11.91 o
 -10   2   5       92.97       90.34      3.61 o
  -8   2   5      772.92      739.66     10.25 o
  -6   2   5      583.61      561.27      9.06 o
  -4   2   5     2829.36     2808.61     29.29 o
  -2   2   5      935.70      927.83     11.58 o
   0   2   5     1818.67     1699.89     18.91 o
   2   2   5       38.77       39.99      5.67 o
   4   2   5     2187.82     2049.86     24.92 o
   6   2   5     1338.31     1359.82     18.35 o
   8   2   5     1255.04     1206.57     17.26 o
  10   2   5      272.25      262.52      7.09 o
  12   2   5      101.19      106.59      6.91 o
  14   2   5       25.54       38.41      4.95 o
  16   2   5       27.44       40.17      6.37 o
  18   2   5       20.74       28.24      5.76 o
 -21   3   5        7.35       19.32      4.80 o
 -19   3   5       61.81       72.47      7.29 o
 -17   3   5       44.31       49.46      7.07 o
 -15   3   5      301.79      284.28     10.76 o
 -13   3   5     1853.39     1725.13     27.81 o
 -11   3   5      373.43      345.44      8.68 o
  -9   3   5      688.66      597.84     10.49 o
  -7   3   5      442.46      434.24      7.61 o
  -5   3   5     1347.27     1429.89     17.34 o
  -3   3   5     2656.91     2874.87     30.85 o
  -1   3   5      259.18      267.89      5.49 o
   1   3   5      147.40      133.37      3.96 o
   3   3   5     1301.33     1298.61     17.89 o
   5   3   5      151.20      146.61      6.07 o
   7   3   5     1269.72     1126.29     18.59 o
   9   3   5      531.85      542.78     13.04 o
  11   3   5      444.20      413.09     14.87 o
  13   3   5      144.63      161.32     12.04 o
  15   3   5       47.04       53.58      7.13 o
  17   3   5        3.16       21.16      7.98 o
 -18   4   5       26.53       45.03      5.88 o
 -16   4   5       99.74      119.07     11.29 o
 -14   4   5      475.19      444.89     14.27 o
 -12   4   5       90.36       79.54      5.43 o
 -10   4   5       46.00       42.15      4.12 o
  -8   4   5       73.71       76.93      5.21 o
  -6   4   5       37.48       41.03      3.86 o
  -4   4   5      123.21      104.06      6.05 o
  -2   4   5       96.74      102.43      5.18 o
   0   4   5       62.71       69.47      5.28 o
   2   4   5       47.38       36.12      3.73 o
   4   4   5       55.79       60.02      4.72 o
   6   4   5     1001.49      991.32     24.45 o
   8   4   5      385.16      377.09     10.34 o
  10   4   5       40.31       55.06      5.17 o
  12   4   5       70.89       70.54      7.49 o
  14   4   5        9.22       12.74      4.94 o
 -15   5   5      187.01      192.52     11.13 o
 -13   5   5       64.68       58.55      5.99 o
 -11   5   5      169.76      141.49      8.42 o
  -9   5   5      201.32      210.32      9.55 o
  -7   5   5       11.49       12.47      3.81 o
  -5   5   5       95.17       99.14      7.99 o
  -3   5   5        1.85       -0.48      3.11 o
  -1   5   5       44.45       53.29      6.18 o
   1   5   5      775.67      727.54     19.18 o
   3   5   5      216.58      227.11      9.57 o
   5   5   5      195.19      195.77      9.45 o
   7   5   5      182.93      180.10      9.25 o
   9   5   5       16.19       30.50      4.62 o
  11   5   5       98.97      118.47     10.08 o
 -10   6   5      136.73      119.58      9.89 o
  -8   6   5       74.83       69.02      7.85 o
  -6   6   5       32.21       40.00      6.26 o
  -4   6   5       11.78        4.17      4.22 o
  -2   6   5        5.51        2.28      3.90 o
   0   6   5       18.32       15.34      4.73 o
   2   6   5       14.10        9.61      5.11 o
   4   6   5       22.03       21.79      4.98 o
   6   6   5       54.17       50.53      6.44 o
 -24   0   6        3.21        1.87      7.11 o
 -22   0   6       28.05       26.76      7.10 o
 -20   0   6      167.14      185.51     23.39 o
 -18   0   6     1246.17     1215.91     29.23 o
 -16   0   6       87.55       76.72      7.43 o
 -14   0   6      542.07      481.66     14.58 o
 -12   0   6     1142.32     1117.71     20.14 o
 -10   0   6     1304.19     1476.14     24.41 o
  -8   0   6    19242.63    20780.68    276.94 o
  -6   0   6     9468.34     9636.60    130.50 o
  -4   0   6     6822.59     7056.17     96.35 o
  -2   0   6     5976.25     6397.51     87.53 o
   0   0   6     4043.27     4465.45     62.37 o
   2   0   6    11305.60    11705.92    157.72 o
   4   0   6     3686.05     4347.41     61.96 o
   6   0   6      284.50      315.20      8.61 o
   8   0   6     2456.14     2428.45     38.19 o
  10   0   6       67.73       69.73      6.54 o
  12   0   6      742.90      732.32     19.94 o
  14   0   6      842.21      729.93     27.59 o
  16   0   6       27.21       64.22     17.54 o
  18   0   6       64.90       69.57     11.54 o
 -23   1   6        0.86       12.90      4.31 o
 -21   1   6       23.76       24.04      4.90 o
 -19   1   6      388.62      415.08     12.35 o
 -17   1   6     1096.05     1032.34     18.23 o
 -15   1   6      526.26      462.75     10.68 o
 -13   1   6      382.82      312.92     11.59 o
 -11   1   6      923.73      855.29     11.74 o
  -9   1   6     2115.52     2143.86     23.54 o
  -7   1   6     3585.22     3615.90     39.57 o
  -5   1   6      453.09      400.28      6.96 o
  -3   1   6     1251.54     1247.36     15.43 o
  -1   1   6     2091.48     2154.61     24.80 o
   1   1   6     2887.18     3155.68     35.14 o
   3   1   6     2469.67     2744.36     31.45 o
   5   1   6      453.08      430.70      7.12 o
   7   1   6      186.42      191.55      5.36 o
   9   1   6      237.08      238.85      6.61 o
  11   1   6      129.48      123.45      7.08 o
  13   1   6      749.85      694.39     19.35 o
  15   1   6      430.27      443.45     13.02 o
  17   1   6       46.36       42.27      6.19 o
 -22   2   6       29.84       48.76      6.47 o
 -20   2   6       65.94       86.55      7.60 o
 -18   2   6       32.36       44.08      5.01 o
 -16   2   6     1127.34     1084.11     20.74 o
 -14   2   6       71.19       87.72      5.93 o
 -12   2   6     1322.17     1208.08     31.80 o
 -10   2   6      379.86      360.07      6.79 o
  -8   2   6      351.61      321.70      6.07 o
  -6   2   6      641.15      572.13      9.46 o
  -4   2   6      127.37      119.56      4.04 o
  -2   2   6      284.15      291.60      5.34 o
   0   2   6     1930.72     2214.20     26.30 o
   2   2   6     2345.81     2382.99     28.28 o
   4   2   6     3505.44     3404.32     38.97 o
   6   2   6      788.11      764.52     12.47 o
   8   2   6      104.20      101.72      4.95 o
  10   2   6      774.39      702.98     12.75 o
  12   2   6      208.79      211.50      9.88 o
  14   2   6       23.43       27.58      9.12 o
  16   2   6       51.10       58.50      7.12 o
  18   2   6       46.33       67.48     10.22 o
 -21   3   6      122.51      146.29     12.68 o
 -19   3   6       13.42       26.62      4.87 o
 -17   3   6        8.64       13.29      3.97 o
 -15   3   6       59.41       58.07      6.20 o
 -13   3   6      242.34      229.02      7.51 o
 -11   3   6       43.63       47.86      4.09 o
  -9   3   6      179.71      176.47      6.42 o
  -7   3   6      338.03      307.37      7.03 o
  -5   3   6      723.03      683.98     12.08 o
  -3   3   6      204.09      222.40      5.16 o
  -1   3   6      132.32      131.10      5.89 o
   1   3   6      350.18      356.14      9.73 o
   3   3   6      130.25      111.81      4.76 o
   5   3   6      567.53      539.32     12.72 o
   7   3   6      571.98      534.90     11.84 o
   9   3   6      167.46      142.09      6.84 o
  11   3   6      166.29      190.18     10.49 o
  13   3   6       40.65       45.58      7.02 o
  15   3   6        6.13       10.03      4.88 o
 -18   4   6      320.38      297.18     19.66 o
 -16   4   6      830.14      728.38     23.95 o
 -14   4   6      136.38      168.52      9.83 o
 -12   4   6      167.94      147.85      7.08 o
 -10   4   6      171.59      163.38      7.17 o
  -8   4   6      418.30      367.29     10.50 o
  -6   4   6      130.93      141.84      6.35 o
  -4   4   6      310.65      319.33      9.39 o
  -2   4   6      119.99      127.87      8.62 o
   0   4   6      159.90      144.56      6.09 o
   2   4   6      527.07      494.60     13.97 o
   4   4   6     1971.43     1781.92     26.85 o
   6   4   6      386.57      342.35      9.74 o
   8   4   6       62.72       69.66      5.55 o
  10   4   6      700.91      632.91     17.63 o
  12   4   6      279.22      285.88     12.41 o
  14   4   6      101.75      135.80     10.79 o
 -15   5   6        1.17        0.66      3.61 o
 -13   5   6       17.53       17.36      4.86 o
 -11   5   6       47.13       53.22      5.60 o
  -9   5   6       93.99       93.42      7.03 o
  -7   5   6     1260.65     1117.45     28.00 o
  -5   5   6      363.92      343.83     12.75 o
  -3   5   6       96.35      114.09      8.66 o
  -1   5   6       29.65       38.16      6.07 o
   1   5   6      320.18      268.12     11.16 o
   3   5   6      786.85      691.95     18.96 o
   5   5   6      190.62      173.17     20.34 o
   7   5   6        6.83        2.25      3.35 o
   9   5   6       13.49       17.94      4.23 o
  11   5   6       63.08       63.66     11.37 o
 -10   6   6       64.14       57.79     12.09 o
  -8   6   6       93.49       84.26      8.61 o
  -6   6   6      136.21      137.80     10.33 o
  -4   6   6       89.81       87.61      9.99 o
  -2   6   6       89.87       91.43      8.81 o
   0   6   6       30.37       45.74      6.56 o
   2   6   6       20.81       24.49      5.04 o
   4   6   6        3.52        5.65      4.35 o
 -23   1   7        7.63       28.31      5.11 o
 -21   1   7      305.40      298.70     10.84 o
 -19   1   7      243.50      269.81     11.35 o
 -17   1   7     1197.16     1096.84     21.10 o
 -15   1   7      551.30      492.69     12.29 o
 -13   1   7      146.78      146.94      4.79 o
 -11   1   7      133.80      132.14      4.29 o
  -9   1   7      348.62      275.46      5.56 o
  -7   1   7     1261.53     1176.12     15.61 o
  -5   1   7     1521.16     1629.93     19.91 o
  -3   1   7     1814.21     1704.77     20.39 o
  -1   1   7     1636.64     1687.15     20.54 o
   1   1   7       27.99       30.79      2.56 o
   3   1   7     1742.27     1761.40     22.06 o
   5   1   7      776.19      755.59     12.05 o
   7   1   7      142.68      165.82     10.39 o
   9   1   7      363.22      350.06      8.79 o
  11   1   7       90.64       93.03      6.58 o
  13   1   7        8.76       11.68      3.75 o
  15   1   7      113.24      115.38      9.28 o
  17   1   7       14.36       24.85      5.67 o
 -22   2   7        4.36        8.51      4.43 o
 -20   2   7       88.37       93.02      9.59 o
 -18   2   7       44.76       48.76      5.23 o
 -16   2   7      108.17      108.93      6.92 o
 -14   2   7     2386.88     2260.01     34.47 o
 -12   2   7     2711.91     2667.29     34.96 o
 -10   2   7      188.70      205.48      5.77 o
  -8   2   7       79.36       83.89      3.99 o
  -6   2   7       39.30       31.30      2.68 o
  -4   2   7      129.81      108.69      4.06 o
  -2   2   7      948.68      921.21     11.84 o
   0   2   7      528.01      575.56      9.69 o
   2   2   7      236.74      229.20      5.94 o
   4   2   7     1258.10     1221.87     17.32 o
   6   2   7      793.91      749.09     12.68 o
   8   2   7     3661.26     3516.30     41.67 o
  10   2   7     1640.71     1595.52     27.39 o
  12   2   7      122.67      128.32      9.45 o
  14   2   7      110.12      101.34      8.91 o
  16   2   7      120.34      107.21      9.39 o
 -21   3   7       31.57       44.92      6.10 o
 -19   3   7       94.49       98.81      8.11 o
 -17   3   7       98.02      119.86      8.72 o
 -15   3   7      446.50      410.02     13.19 o
 -13   3   7     2349.01     2153.31     30.50 o
 -11   3   7     1668.01     1601.09     23.98 o
  -9   3   7      399.61      343.61      8.10 o
  -7   3   7       75.41       72.12      4.05 o
  -5   3   7      336.06      334.81      7.43 o
  -3   3   7        3.96        1.50      1.91 o
  -1   3   7      252.61      239.77      6.18 o
   1   3   7      236.62      211.34      5.91 o
   3   3   7       63.29       69.53      4.16 o
   5   3   7      400.97      397.98      9.86 o
   7   3   7     4118.33     3847.49     54.15 o
   9   3   7     3255.92     3076.01     41.59 o
  11   3   7       92.62       94.10      8.36 o
  13   3   7       42.65       54.59      7.04 o
  15   3   7       62.39       74.50      8.14 o
 -18   4   7       87.04       78.47      7.88 o
 -16   4   7       52.56       57.84      6.69 o
 -14   4   7       80.87       92.41      7.78 o
 -12   4   7      216.67      221.74      8.12 o
 -10   4   7      223.16      208.66      8.24 o
  -8   4   7      142.06      154.50     10.50 o
  -6   4   7      122.15      106.01      6.54 o
  -4   4   7      112.79       95.48      7.09 o
  -2   4   7      142.43      153.24      8.68 o
   0   4   7      332.11      272.80     10.68 o
   2   4   7      168.17      175.29      8.05 o
   4   4   7      341.53      323.78      9.37 o
   6   4   7      107.73      120.48      6.69 o
   8   4   7      140.79      129.55      7.23 o
  10   4   7       60.50       79.71      7.74 o
  12   4   7        7.45       15.10      5.01 o
 -15   5   7      130.79      162.28     13.97 o
 -13   5   7      100.16      108.90      7.76 o
 -11   5   7      140.42      127.52      9.24 o
  -9   5   7       72.88       80.78      7.69 o
  -7   5   7      421.16      391.58     13.83 o
  -5   5   7      148.59      156.83      9.85 o
  -3   5   7       76.49       70.72      7.37 o
  -1   5   7      221.72      222.58     13.34 o
   1   5   7        4.75       10.52      4.20 o
   3   5   7      288.23      248.21     11.61 o
   5   5   7       30.36       37.49      5.75 o
   7   5   7       31.45       38.65      5.74 o
   9   5   7       14.50       13.83      4.71 o
  -8   6   7       20.40       28.28      5.79 o
  -6   6   7       46.61       49.80      7.21 o
  -4   6   7       10.31       12.78      4.81 o
  -2   6   7       30.25       28.24      5.14 o
   0   6   7       13.04       11.86      4.32 o
   2   6   7       50.96       38.13      9.81 o
 -22   0   8       37.67       40.14     20.07 o
 -20   0   8      377.94      317.73     17.32 o
 -18   0   8      289.73      316.50     17.22 o
 -16   0   8       78.30       93.52      8.12 o
 -14   0   8       61.90       62.76      5.17 o
 -12   0   8      271.05      273.95      8.61 o
 -10   0   8     1994.05     1995.64     32.14 o
  -8   0   8     1002.68     1023.52     18.60 o
  -6   0   8     2279.01     2325.06     35.46 o
  -4   0   8      625.83      551.05     13.37 o
  -2   0   8      115.81      121.29      5.79 o
   0   0   8     1361.83     1486.73     24.52 o
   2   0   8     6811.83     6986.33     97.17 o
   4   0   8     1514.00     1556.48     26.29 o
   6   0   8      721.11      739.44     15.73 o
   8   0   8      155.93      158.44      9.38 o
  10   0   8      284.57      275.89     15.52 o
  12   0   8       84.76       87.39     11.28 o
  14   0   8      171.76      160.24     15.19 o
  16   0   8       54.02       70.28     11.23 o
 -23   1   8       57.80       69.56      7.87 o
 -21   1   8        1.13        9.26      3.79 o
 -19   1   8       62.36       59.48      6.44 o
 -17   1   8      479.13      454.96     22.20 o
 -15   1   8      205.01      212.42      8.20 o
 -13   1   8      163.34      167.33      5.72 o
 -11   1   8      560.52      537.07     18.42 o
  -9   1   8       72.19       84.72      3.98 o
  -7   1   8      118.83      118.11      4.40 o
  -5   1   8      567.76      576.47      9.46 o
  -3   1   8      420.22      390.39      6.40 o
  -1   1   8       72.81       77.53      4.39 o
   1   1   8      590.09      517.18      9.11 o
   3   1   8      518.62      528.53     10.37 o
   5   1   8     1113.94     1208.72     17.32 o
   7   1   8      361.32      326.52      8.00 o
   9   1   8       66.31       68.63      4.63 o
  11   1   8      498.16      476.74     12.98 o
  13   1   8      246.89      225.86     11.94 o
  15   1   8       85.90       82.52      8.41 o
  17   1   8       43.37       51.15      7.55 o
 -22   2   8      155.52      164.63     10.78 o
 -20   2   8       16.24       22.33      4.62 o
 -18   2   8       21.48       20.07      4.08 o
 -16   2   8      192.80      191.00      8.58 o
 -14   2   8      205.70      193.63      6.44 o
 -12   2   8       33.41       31.69      3.29 o
 -10   2   8     1203.85     1136.48     16.53 o
  -8   2   8      257.99      224.97      6.03 o
  -6   2   8      319.41      316.15      6.96 o
  -4   2   8      842.71      842.56     12.56 o
  -2   2   8      451.11      459.05      8.39 o
   0   2   8      723.40      623.64     10.60 o
   2   2   8      436.91      397.14      8.36 o
   4   2   8       74.83       72.06      4.30 o
   6   2   8      899.27      802.75     14.76 o
   8   2   8      122.10      131.99      5.95 o
  10   2   8      154.53      177.82      8.74 o
  12   2   8       69.70       66.90      7.08 o
  14   2   8      109.12      105.02      9.41 o
  16   2   8       27.98       22.31      6.61 o
 -21   3   8       35.02       48.85      7.70 o
 -19   3   8       14.10       27.57      4.82 o
 -17   3   8       15.08       12.63      3.79 o
 -15   3   8        5.73       12.27      3.71 o
 -13   3   8      232.19      218.71      7.81 o
 -11   3   8      209.88      212.07      7.24 o
  -9   3   8      528.86      499.70     12.33 o
  -7   3   8      387.78      375.82      8.32 o
  -5   3   8      141.05      142.27      7.59 o
  -3   3   8      418.30      422.52      9.75 o
  -1   3   8      309.37      299.90     10.27 o
   1   3   8      156.19      156.81      6.39 o
   3   3   8     1004.01      947.85     15.28 o
   5   3   8      118.03      127.86      6.40 o
   7   3   8       35.00       33.08      4.09 o
   9   3   8      514.60      527.96     12.64 o
  11   3   8       18.51       21.85      5.49 o
  13   3   8        6.53       14.57      5.21 o
 -18   4   8       37.67       50.06      6.45 o
 -16   4   8        6.71       14.04      4.36 o
 -14   4   8      248.73      254.09      9.39 o
 -12   4   8       57.96       67.06      5.47 o
 -10   4   8      289.13      269.87      8.55 o
  -8   4   8      438.63      412.69     12.36 o
  -6   4   8       67.20       62.74      6.40 o
  -4   4   8      189.60      185.75      9.71 o
  -2   4   8      925.92      845.66     20.21 o
   0   4   8      176.94      166.81      7.93 o
   2   4   8      322.54      303.13     10.03 o
   4   4   8      587.53      515.78     13.67 o
   6   4   8       82.47       78.98      6.49 o
   8   4   8      213.55      229.77      9.35 o
  10   4   8      360.78      326.04     13.29 o
  12   4   8       77.43       77.23     11.27 o
 -15   5   8        4.80       10.87      5.06 o
 -13   5   8        1.69        2.38      5.34 o
 -11   5   8        3.94        8.82      3.98 o
  -9   5   8      114.99      118.86      9.21 o
  -7   5   8      229.29      198.91     11.05 o
  -5   5   8       77.01       80.37      8.33 o
  -3   5   8      115.26      130.32      9.25 o
  -1   5   8       38.55       40.18      5.75 o
   1   5   8      202.03      179.30     15.45 o
   3   5   8      464.07      408.66     14.54 o
   5   5   8       27.69       28.05      5.38 o
   7   5   8       96.80      103.67      8.92 o
  -6   6   8      107.21      105.43      9.38 o
  -4   6   8       56.04       53.48      7.23 o
  -2   6   8       23.96       21.90      5.06 o
   0   6   8       98.68       99.24      9.42 o
 -23   1   9        7.32       19.90      5.29 o
 -21   1   9       43.88       60.76      7.10 o
 -19   1   9      107.96       85.70      7.61 o
 -17   1   9       38.93       33.45      4.41 o
 -15   1   9       86.83       88.92      6.16 o
 -13   1   9       17.16       19.91      2.92 o
 -11   1   9      109.55      112.98      4.87 o
  -9   1   9      671.57      600.39     10.45 o
  -7   1   9      207.41      255.02      6.27 o
  -5   1   9     1400.99     1371.32     18.01 o
  -3   1   9     1149.28     1099.48     13.99 o
  -1   1   9      379.82      373.28      7.58 o
   1   1   9      140.29      163.68      5.36 o
   3   1   9     1238.43     1229.23     17.60 o
   5   1   9      117.51      114.32      5.60 o
   7   1   9        3.90        1.80      2.40 o
   9   1   9      107.50      108.06      6.19 o
  11   1   9      603.03      579.32     17.18 o
  13   1   9      251.90      270.64     12.56 o
  15   1   9       61.66       60.62      7.73 o
 -22   2   9       19.12       39.88      5.47 o
 -20   2   9      105.57      115.93     11.30 o
 -18   2   9       23.34       16.26      3.75 o
 -16   2   9      409.36      405.61     11.61 o
 -14   2   9      163.76      161.86      6.18 o
 -12   2   9      282.25      275.29      9.29 o
 -10   2   9       72.28       64.87      4.16 o
  -8   2   9     1089.09      978.00     27.16 o
  -6   2   9       31.98       23.01      3.32 o
  -4   2   9      308.68      292.35      9.87 o
  -2   2   9       50.92       53.78      4.10 o
   0   2   9      326.54      309.98      8.19 o
   2   2   9        3.55        4.89      2.19 o
   4   2   9      249.53      251.05      7.12 o
   6   2   9      161.30      165.49      6.51 o
   8   2   9      107.41       97.67      5.56 o
  10   2   9      128.48      139.81     10.26 o
  12   2   9       64.45       75.90      7.05 o
  14   2   9       39.00       26.71      7.52 o
 -19   3   9        9.65       20.70      6.02 o
 -17   3   9        3.71       14.18      4.04 o
 -15   3   9      767.54      707.16     18.52 o
 -13   3   9      322.59      275.33      8.53 o
 -11   3   9      701.03      651.78     13.40 o
  -9   3   9      347.35      326.17      8.08 o
  -7   3   9      140.45      151.34      6.44 o
  -5   3   9      203.34      196.61      6.97 o
  -3   3   9      161.35      171.56      6.87 o
  -1   3   9      336.65      295.49     11.52 o
   1   3   9      246.61      245.64      8.30 o
   3   3   9        0.01       -1.56      2.33 o
   5   3   9      178.20      175.96      7.46 o
   7   3   9      130.81      145.47      7.31 o
   9   3   9      166.47      165.34      7.99 o
  11   3   9       25.60       30.21      6.13 o
  13   3   9       11.07       16.34      5.52 o
 -18   4   9        4.71       21.40      5.09 o
 -16   4   9       32.46       45.31      6.08 o
 -14   4   9       36.44       35.34      4.43 o
 -12   4   9       87.05      111.64      7.61 o
 -10   4   9      298.85      267.64      9.85 o
  -8   4   9       39.35       45.50      5.31 o
  -6   4   9      248.17      245.06      9.56 o
  -4   4   9        1.05        2.68      3.00 o
  -2   4   9       53.72       49.11      5.70 o
   0   4   9      123.49      133.58      9.11 o
   2   4   9        9.86       12.80      3.53 o
   4   4   9       42.19       48.09      5.39 o
   6   4   9       65.55       66.57      6.90 o
   8   4   9       94.82       93.21      7.42 o
  10   4   9      133.55      141.39     12.52 o
 -13   5   9       25.80       37.11      6.75 o
 -11   5   9       22.21       23.70      5.01 o
  -9   5   9       97.77      118.40     11.77 o
  -7   5   9       87.80       83.95      7.93 o
  -5   5   9       12.35       14.38      4.24 o
  -3   5   9      657.06      576.23     17.52 o
  -1   5   9      106.70       91.91      8.80 o
   1   5   9      284.49      249.04     12.11 o
   3   5   9       12.31       20.36      4.41 o
   5   5   9       37.52       42.69      6.32 o
   7   5   9       32.13       33.18      6.61 o
 -22   0  10       30.98       45.89     18.17 o
 -20   0  10       90.04      107.31     12.91 o
 -18   0  10      228.26      214.94     17.38 o
 -16   0  10      172.10      172.91     25.91 o
 -14   0  10      824.78      762.91     20.26 o
 -12   0  10      791.98      730.32     19.22 o
 -10   0  10      355.51      372.54     12.66 o
  -8   0  10     1414.30     1201.97     51.30 o
  -6   0  10      122.52      117.20      5.69 o
  -4   0  10     5241.89     5189.34     74.11 o
  -2   0  10      369.33      394.91     31.55 o
   0   0  10      152.60      161.24      6.66 o
   2   0  10     1082.27     1006.39     77.43 o
   4   0  10      234.01      206.46      9.97 o
   6   0  10        8.04       13.40      5.11 o
   8   0  10        0.59        4.40      3.79 o
  10   0  10      179.06      173.27     41.72 o
  12   0  10       49.23       60.89     10.12 o
  14   0  10        3.09        3.48     15.17 o
 -21   1  10       46.29       57.30      6.98 o
 -19   1  10       29.37       25.31      4.83 o
 -17   1  10       73.28       63.06      6.59 o
 -15   1  10      424.58      435.86     11.78 o
 -13   1  10       29.93       28.43      3.24 o
 -11   1  10      431.37      410.01      8.81 o
  -9   1  10      430.34      418.44      9.86 o
  -7   1  10      990.16      888.04     14.62 o
  -5   1  10      866.37      944.89     14.02 o
  -3   1  10      233.14      226.00      6.84 o
  -1   1  10      440.31      399.93     11.53 o
   1   1  10      217.86      238.22      6.64 o
   3   1  10      732.67      730.35     14.76 o
   5   1  10      135.08      118.37      5.58 o
   7   1  10      107.30      111.00      6.29 o
   9   1  10      185.70      166.30      9.99 o
  11   1  10       72.51       79.76      8.08 o
  13   1  10      107.59      127.92     10.33 o
 -22   2  10       11.86       23.50      6.05 o
 -20   2  10       73.20       83.61      8.99 o
 -18   2  10       17.09       28.37      4.27 o
 -16   2  10      274.77      238.09      9.23 o
 -14   2  10      386.83      360.21      8.89 o
 -12   2  10      222.18      215.99      6.78 o
 -10   2  10      661.09      573.35     11.03 o
  -8   2  10      251.45      261.48      7.90 o
  -6   2  10        5.29       10.17      2.52 o
  -4   2  10       83.13       91.73      5.32 o
  -2   2  10      406.36      335.19      8.81 o
   0   2  10       73.76       88.35      5.25 o
   2   2  10       87.89       89.00      5.40 o
   4   2  10        3.11        2.09      2.48 o
   6   2  10       94.51      105.25      5.74 o
   8   2  10      650.21      664.30     13.27 o
  10   2  10      277.43      303.55     12.55 o
  12   2  10      440.95      459.68     19.63 o
 -19   3  10       53.10       60.31      6.69 o
 -17   3  10       59.52       76.50      7.30 o
 -15   3  10       56.57       61.53      6.46 o
 -13   3  10       74.74       89.56      5.84 o
 -11   3  10       82.51       96.89      5.36 o
  -9   3  10       35.42       41.83      4.25 o
  -7   3  10        4.83        6.50      2.62 o
  -5   3  10      186.80      192.56      7.17 o
  -3   3  10       45.80       49.70      4.50 o
  -1   3  10      114.89      107.88      8.20 o
   1   3  10      279.21      271.07      8.50 o
   3   3  10       94.48       84.13      5.74 o
   5   3  10      262.62      249.03     14.00 o
   7   3  10      324.85      263.97     10.36 o
   9   3  10       26.62       24.01      6.37 o
  11   3  10       90.34       83.85     10.49 o
 -16   4  10      156.20      157.32     10.43 o
 -14   4  10       43.61       52.71      5.75 o
 -12   4  10      221.18      227.77     10.33 o
 -10   4  10      502.54      505.45     13.91 o
  -8   4  10      121.75      134.42      8.13 o
  -6   4  10       18.50       19.51      4.43 o
  -4   4  10      108.04      105.41      8.33 o
  -2   4  10       66.55       81.72      7.34 o
   0   4  10      185.12      178.68      9.02 o
   2   4  10      173.91      178.42      9.18 o
   4   4  10       23.21       33.35      4.73 o
   6   4  10       46.73       63.36      6.19 o
   8   4  10       54.12       44.21      6.44 o
 -13   5  10       26.10       26.81      6.31 o
 -11   5  10        5.09        6.10      4.26 o
  -9   5  10       41.78       41.19      6.55 o
  -7   5  10        3.64        8.34      4.65 o
  -5   5  10      194.18      201.08     11.64 o
  -3   5  10      207.08      188.13     17.22 o
  -1   5  10       36.26       42.36      6.70 o
   1   5  10        8.04       20.28      4.67 o
   3   5  10       34.65       37.64      8.80 o
   5   5  10        5.27       11.64      4.38 o
 -21   1  11      224.07      246.23     12.21 o
 -19   1  11      124.96      118.60      8.93 o
 -17   1  11        2.84       12.39      4.00 o
 -15   1  11       42.49       41.07      4.25 o
 -13   1  11      253.63      211.90      7.36 o
 -11   1  11        3.45        7.87      2.51 o
  -9   1  11      131.00      131.42      5.38 o
  -7   1  11      553.58      478.85     11.95 o
  -5   1  11      294.63      317.22      8.55 o
  -3   1  11      303.58      293.92     10.91 o
  -1   1  11      348.63      323.11      8.65 o
   1   1  11       33.91       37.21      3.71 o
   3   1  11       18.69       28.42      3.91 o
   5   1  11      378.45      349.72      9.78 o
   7   1  11      135.63      143.48      7.80 o
   9   1  11       55.19       60.15      6.90 o
  11   1  11       84.73      104.98      9.27 o
  13   1  11       12.40       31.50      6.46 o
 -20   2  11      114.51      155.59     11.70 o
 -18   2  11      172.57      171.28     13.09 o
 -16   2  11       10.57       10.26      3.39 o
 -14   2  11      150.98      158.38      6.71 o
 -12   2  11      365.83      366.23      8.95 o
 -10   2  11      999.23      934.64     15.28 o
  -8   2  11      269.39      245.22      7.90 o
  -6   2  11       10.76       10.34      2.81 o
  -4   2  11      712.89      706.77     13.99 o
  -2   2  11       15.66       18.21      3.11 o
   0   2  11      529.50      501.64     11.49 o
   2   2  11      884.01      770.85     15.20 o
   4   2  11      245.59      217.58      8.86 o
   6   2  11      273.97      240.85      8.55 o
   8   2  11      145.19      135.60      7.52 o
  10   2  11      306.14      344.07     15.48 o
  12   2  11      202.07      222.16     15.13 o
 -19   3  11       99.42      108.10      8.85 o
 -17   3  11       94.40      113.47      8.65 o
 -15   3  11       17.65       20.74      3.91 o
 -13   3  11      294.04      288.61     10.17 o
 -11   3  11     1493.05     1443.08     27.40 o
  -9   3  11      616.58      571.11     12.96 o
  -7   3  11      306.91      315.64      9.28 o
  -5   3  11       60.55       75.41      5.37 o
  -3   3  11       27.63       25.77      3.60 o
  -1   3  11      681.95      638.21     13.73 o
   1   3  11      429.11      411.88     14.27 o
   3   3  11      515.55      490.91     13.47 o
   5   3  11       75.43       91.80      7.03 o
   7   3  11      251.48      217.00     10.31 o
   9   3  11      305.58      326.45     16.22 o
 -16   4  11       15.05       23.33      6.31 o
 -14   4  11       11.88       18.17      4.11 o
 -12   4  11       75.44       81.43      6.87 o
 -10   4  11       77.33       84.51      7.68 o
  -8   4  11       16.82       17.84      3.84 o
  -6   4  11      141.68      143.12      9.50 o
  -4   4  11        7.24       17.64      4.59 o
  -2   4  11      417.65      393.32     19.51 o
   0   4  11       86.14       92.83      7.17 o
   2   4  11        1.92        7.06      3.53 o
   4   4  11       28.18       39.32      6.97 o
   6   4  11       26.44       38.22      6.13 o
   8   4  11       10.70       20.91      4.72 o
 -11   5  11        0.09        5.79      3.96 o
  -9   5  11      160.96      156.43     14.14 o
  -7   5  11      127.65      103.19      9.13 o
  -5   5  11       34.12       41.04      6.15 o
  -3   5  11       46.45       64.00      9.49 o
  -1   5  11       33.19       34.75      5.69 o
   1   5  11       13.26       21.08      5.00 o
   3   5  11       10.32       13.18      4.44 o
 -22   0  12       16.70       28.19      8.58 o
 -20   0  12       34.14       41.80     10.11 o
 -18   0  12       41.34       46.62      8.35 o
 -16   0  12      499.41      421.06     19.44 o
 -14   0  12      164.59      136.00      9.55 o
 -12   0  12       49.04       56.57      6.72 o
 -10   0  12      271.93      233.32     10.86 o
  -8   0  12       22.23       23.98      6.86 o
  -6   0  12     3947.59     3842.75     81.74 o
  -4   0  12      997.63     1017.15     85.96 o
  -2   0  12      335.85      333.03     17.86 o
   0   0  12      152.50      157.99     12.58 o
   2   0  12      113.08      118.07      8.73 o
   4   0  12     1273.34     1214.47     29.54 o
   6   0  12      179.39      236.16     12.50 o
   8   0  12       42.02       33.57      6.23 o
  10   0  12       58.17       67.94     11.17 o
  12   0  12      123.16      104.41     16.75 o
 -21   1  12       44.74       59.02      7.12 o
 -19   1  12       35.51       47.89      6.47 o
 -17   1  12       91.66      104.20      8.39 o
 -15   1  12       37.66       30.73      4.32 o
 -13   1  12       93.69      101.44      5.98 o
 -11   1  12       84.36       68.41      5.05 o
  -9   1  12       32.52       40.22      4.13 o
  -7   1  12      825.95      823.28     15.21 o
  -5   1  12      982.24      939.76     17.36 o
  -3   1  12      249.06      274.24      8.26 o
  -1   1  12      244.79      246.37      7.84 o
   1   1  12       84.31       78.97      9.69 o
   3   1  12       95.66       76.32      6.30 o
   5   1  12        3.57        9.21      3.22 o
   7   1  12       68.52       53.60      5.17 o
   9   1  12        6.56        5.59      4.45 o
  11   1  12       45.54       46.12      7.00 o
 -20   2  12        5.91       22.31      6.75 o
 -18   2  12        7.09       16.14      4.31 o
 -16   2  12       97.60      101.56      7.94 o
 -14   2  12       67.03       66.81      5.32 o
 -12   2  12       80.26       91.04      5.98 o
 -10   2  12      150.27      160.02      8.34 o
  -8   2  12      194.81      209.04      7.77 o
  -6   2  12      234.36      215.59      8.69 o
  -4   2  12      386.09      412.13     10.57 o
  -2   2  12      510.75      463.74     11.27 o
   0   2  12      158.16      173.70      7.68 o
   2   2  12        9.69       19.84      3.65 o
   4   2  12      199.03      187.06      8.07 o
   6   2  12       71.23       82.06      6.80 o
   8   2  12       88.30       92.25      7.37 o
  10   2  12        6.07       12.38      6.23 o
 -19   3  12       11.82       30.67      6.18 o
 -17   3  12       32.21       36.66      5.26 o
 -15   3  12       65.97       70.81      6.42 o
 -13   3  12       10.46       15.02      5.42 o
 -11   3  12      251.90      235.45      8.79 o
  -9   3  12       46.41       58.02      5.14 o
  -7   3  12       18.68       24.64      3.85 o
  -5   3  12      160.98      152.05      7.49 o
  -3   3  12      545.72      541.66     12.75 o
  -1   3  12      309.46      292.91     11.59 o
   1   3  12       17.34       16.26      3.56 o
   3   3  12      117.20      125.27      8.92 o
   5   3  12        9.87        6.04      3.62 o
   7   3  12       35.35       44.96      5.88 o
   9   3  12       23.52       41.41     10.73 o
 -14   4  12       36.53       43.32      5.60 o
 -12   4  12       10.03       11.88      3.81 o
 -10   4  12      197.64      186.11      9.82 o
  -8   4  12      275.33      274.70     10.70 o
  -6   4  12      497.09      492.41     15.95 o
  -4   4  12      831.79      771.01     20.69 o
  -2   4  12      153.90      156.13      9.23 o
   0   4  12       36.68       44.54      5.38 o
   2   4  12       44.74       49.44      5.84 o
   4   4  12       61.11       67.15      6.84 o
   6   4  12        9.89       10.17      4.21 o
  -9   5  12       33.81       33.01      6.10 o
  -7   5  12      108.80      105.84      9.63 o
  -5   5  12      403.51      393.57     15.09 o
  -3   5  12      341.86      300.60     13.22 o
  -1   5  12       52.60       71.01      7.70 o
 -21   1  13       50.84       68.38      7.63 o
 -19   1  13        0.12        3.28      3.98 o
 -17   1  13       25.65       20.45      4.86 o
 -15   1  13       44.30       46.04      4.82 o
 -13   1  13      293.86      291.64      8.88 o
 -11   1  13      172.71      168.58      7.18 o
  -9   1  13     1265.99     1242.18     23.08 o
  -7   1  13      733.89      698.13     15.82 o
  -5   1  13      184.75      175.65      9.93 o
  -3   1  13       21.88       22.79      3.69 o
  -1   1  13       29.12       27.64      4.52 o
   1   1  13       43.14       34.96      4.82 o
   3   1  13       22.09       22.14      4.36 o
   5   1  13       43.37       48.05      5.59 o
   7   1  13       11.69       15.16      4.77 o
   9   1  13        1.86        8.95      5.23 o
 -20   2  13      163.54      225.84     11.76 o
 -18   2  13        4.54       29.88      5.15 o
 -16   2  13       42.42       61.69      6.70 o
 -14   2  13       16.08       21.46      4.24 o
 -12   2  13      237.18      226.87      9.54 o
 -10   2  13      466.91      464.27     13.01 o
  -8   2  13      658.96      636.87     13.93 o
  -6   2  13       27.73       35.11      4.23 o
  -4   2  13       23.03       27.48      3.91 o
  -2   2  13      278.13      254.42      8.57 o
   0   2  13      911.06      845.06     19.60 o
   2   2  13      427.89      386.61     12.48 o
   4   2  13       13.03       16.53      3.96 o
   6   2  13       35.74       40.03      6.53 o
   8   2  13       13.95       31.92      9.46 o
 -17   3  13        2.18        9.67      5.57 o
 -15   3  13       44.55       58.48      7.30 o
 -13   3  13      168.83      165.96      9.13 o
 -11   3  13      451.76      436.46     11.81 o
  -9   3  13      143.46      158.00      8.03 o
  -7   3  13       99.71      113.22      7.00 o
  -5   3  13       60.59       71.23      8.47 o
  -3   3  13       20.64       24.85      3.79 o
  -1   3  13      201.62      193.40     11.38 o
   1   3  13      419.19      392.93     11.61 o
   3   3  13      155.37      158.09      9.21 o
   5   3  13       34.37       38.93      5.46 o
   7   3  13        7.31       15.72      5.18 o
 -14   4  13       21.20       27.58      4.78 o
 -12   4  13       42.48       60.01      8.62 o
 -10   4  13      196.43      215.54     10.87 o
  -8   4  13      235.23      256.29     11.18 o
  -6   4  13       11.17       14.37      4.59 o
  -4   4  13       53.95       47.02      6.98 o
  -2   4  13       58.74       86.73      7.54 o
   0   4  13       17.16       26.97      5.30 o
   2   4  13        7.15        9.43      4.04 o
 -20   0  14       16.92       27.77      7.58 o
 -18   0  14      241.14      219.58     16.48 o
 -16   0  14       52.91       84.27     19.28 o
 -14   0  14       36.58       30.37      5.93 o
 -12   0  14      100.44       95.80      9.17 o
 -10   0  14      223.34      231.15     11.71 o
  -8   0  14      149.74      125.25     12.85 o
  -6   0  14      776.13      691.98     34.29 o
  -4   0  14     2179.71     2075.33    122.94 o
  -2   0  14      659.67      608.72     24.46 o
   0   0  14      111.60      119.74     12.59 o
   2   0  14        5.22       15.70      6.12 o
   4   0  14       23.92       18.74      9.32 o
   6   0  14       12.58       42.81      8.48 o
   8   0  14       66.94       84.35     11.72 o
 -19   1  14       37.27       34.00      5.66 o
 -17   1  14       20.97       32.43      9.58 o
 -15   1  14       99.96       75.46      5.87 o
 -13   1  14       94.49       86.48      6.97 o
 -11   1  14       38.08       47.86      5.27 o
  -9   1  14      338.04      323.89     10.74 o
  -7   1  14       63.23       69.47      6.21 o
  -5   1  14      656.25      637.84     17.97 o
  -3   1  14      186.13      167.67     10.15 o
  -1   1  14       19.67       30.79      7.16 o
   1   1  14       47.63       57.95      6.14 o
   3   1  14       91.82       79.11      6.71 o
   5   1  14       15.20       26.89      4.78 o
   7   1  14       77.13      101.48      7.84 o
 -18   2  14        2.53       11.09      5.11 o
 -16   2  14       21.39       38.96      6.68 o
 -14   2  14      101.67      112.66      8.02 o
 -12   2  14       64.36       69.12      6.55 o
 -10   2  14      431.00      419.87     12.71 o
  -8   2  14      142.59      156.05      8.72 o
  -6   2  14      122.91      112.89      9.08 o
  -4   2  14       26.64       33.96      4.17 o
  -2   2  14      117.45      128.81      7.25 o
   0   2  14       71.34       87.47      7.13 o
   2   2  14       61.25       49.85      5.78 o
   4   2  14       95.18      109.74      8.16 o
   6   2  14      113.55      118.10      8.48 o
 -15   3  14        8.54       12.00      6.53 o
 -13   3  14       55.00       47.65      6.28 o
 -11   3  14       61.08       76.49      6.34 o
  -9   3  14      145.82      145.26      8.96 o
  -7   3  14       90.46      103.98      7.02 o
  -5   3  14      180.21      185.82      8.72 o
  -3   3  14       75.62       76.38      6.23 o
  -1   3  14       28.77       46.73      6.50 o
   1   3  14      150.13      152.11      9.88 o
   3   3  14       35.32       36.79      5.97 o
   5   3  14       65.45       58.55      7.20 o
 -12   4  14       39.73       46.87      6.68 o
 -10   4  14      160.19      156.73      9.72 o
  -8   4  14       26.81       39.49      6.32 o
  -6   4  14       26.13       29.92      5.73 o
  -4   4  14        4.70       14.54      4.41 o
  -2   4  14        1.44        8.05      4.53 o
   0   4  14        7.39       19.96      4.45 o
 -19   1  15       17.52       32.65      5.66 o
 -17   1  15        4.35        6.86      5.46 o
 -15   1  15      205.66      211.36      9.90 o
 -13   1  15       40.04       40.66      5.31 o
 -11   1  15       17.02       14.81      5.87 o
  -9   1  15        8.01       11.81      4.71 o
  -7   1  15      194.82      186.99     11.03 o
  -5   1  15       20.73       28.65      5.56 o
  -3   1  15       22.96       17.98      4.81 o
  -1   1  15      139.42      136.69     18.11 o
   1   1  15       29.47       29.58      5.72 o
   3   1  15       44.56       59.32      7.28 o
   5   1  15      104.77      120.61      8.45 o
 -16   2  15       37.02       53.40      7.00 o
 -14   2  15       49.82       62.46      6.65 o
 -12   2  15      118.02      117.26     10.46 o
 -10   2  15       64.22       82.21      8.54 o
  -8   2  15      149.50      139.44     12.43 o
  -6   2  15       84.30       78.81      7.09 o
  -4   2  15       56.22       72.15      6.75 o
  -2   2  15       12.22       19.05      5.04 o
   0   2  15       26.90       32.65      5.29 o
   2   2  15       27.09       33.66      5.36 o
   4   2  15        3.83       10.00      3.70 o
 -13   3  15       20.12       21.75      8.19 o
 -11   3  15       15.61       20.00      4.63 o
  -9   3  15       42.08       55.30      6.54 o
  -7   3  15        4.09        9.80      3.74 o
  -5   3  15       11.78       14.05      4.00 o
  -3   3  15       57.20       80.71      6.55 o
  -1   3  15      110.01      115.34     11.05 o
   1   3  15       46.79       62.83      7.62 o
  -6   4  15       61.97       61.85      8.02 o
 -18   0  16       12.94       20.41      7.27 o
 -16   0  16      171.25      178.82     12.33 o
 -14   0  16       74.96       80.84     11.99 o
 -12   0  16       54.78       66.47     14.54 o
 -10   0  16      231.57      237.98     33.97 o
  -8   0  16      336.86      314.44     22.28 o
  -6   0  16      394.42      345.38     19.20 o
  -4   0  16      551.64      522.61     37.92 o
  -2   0  16       39.96       36.60      8.27 o
   0   0  16      124.94      114.58     13.29 o
   2   0  16        8.08       24.44      9.64 o
   4   0  16       14.96       35.88      8.46 o
 -17   1  16       33.17       55.07     10.78 o
 -15   1  16       20.56       48.04      6.08 o
 -13   1  16        8.66        8.97      4.10 o
 -11   1  16       56.79       74.12      8.07 o
  -9   1  16       19.46       20.66      5.40 o
  -7   1  16       93.32      105.86      9.40 o
  -5   1  16      145.30      140.27     15.92 o
  -3   1  16      113.86      113.93      9.35 o
  -1   1  16       13.97       17.83      4.82 o
   1   1  16       46.22       65.39      7.45 o
   3   1  16       29.67       32.69      7.12 o
 -14   2  16       35.72       45.06      6.00 o
 -12   2  16      100.88      117.01      8.52 o
 -10   2  16       28.12       40.03      5.53 o
  -8   2  16        7.21       11.69      4.37 o
  -6   2  16       84.41       95.72      9.06 o
  -4   2  16        1.88        8.24      4.23 o
  -2   2  16        2.03        8.64      8.62 o
   0   2  16       31.58       54.13      7.21 o
   2   2  16       22.29       25.42      5.71 o
 -11   3  16       16.45       28.75      6.07 o
  -9   3  16       24.85       36.65      5.59 o
  -7   3  16       27.83       34.88      5.59 o
  -5   3  16       10.46       14.78      4.67 o
  -3   3  16       41.82       44.73      6.63 o
  -1   3  16        9.25       22.68      4.88 o
 -15   1  17       19.13       21.82      4.75 o
 -13   1  17       24.19       34.62      6.14 o
 -11   1  17       62.40       75.01      8.26 o
  -9   1  17       73.77       70.71      8.25 o
  -7   1  17      145.24      157.86     11.20 o
  -5   1  17       42.54       58.24     12.20 o
  -3   1  17      169.54      172.46     11.44 o
  -1   1  17      152.93      155.16     11.21 o
   1   1  17       75.78       98.12      9.37 o
 -12   2  17       38.20       43.73      6.12 o
 -10   2  17      103.67      126.04     10.56 o
  -8   2  17        1.86        5.80      4.69 o
  -6   2  17       62.61       74.71      8.44 o
  -4   2  17       27.04       33.69      7.70 o
  -2   2  17       38.55       53.01      7.09 o
 -12   0  18      184.04      192.52     17.68 o
 -10   0  18       77.07       80.41     12.71 o
  -8   0  18       65.79       68.55     12.29 o
  -6   0  18       54.00       77.70     16.28 o
  -4   0  18      365.05      318.31     19.21 o
  -2   0  18      546.57      547.07     58.15 o
 -11   1  18       11.03       19.50      6.57 o
  -9   1  18       48.10       49.96     12.51 o
  -7   1  18        0.29        6.74      5.00 o
  -5   1  18       36.56       43.20      6.45 o
 
